# Supplementary material for: Effects of Regulating Hippo and Wnt on the Development and Fate Differentiation of Bovine Embryo
Source: Int J Mol Sci. 2024 Mar 31;25(7):3912. doi: 10.3390/ijms25073912 (PMC11011455; doi:10.3390/ijms25073912)
Supplement: Supplementary file 1 [file ijms-25-03912-s001.zip]

Archive with 1 entries (1 files):
- ijms-2922851-supplementary.xlsx
