# Supplementary material for: Effects of Regulating Hippo and Wnt on the Development and Fate Differentiation of Bovine Embryo
Source: Int J Mol Sci. 2024 Mar 31;25(7):3912. doi: 10.3390/ijms25073912 (PMC11011455; doi:10.3390/ijms25073912)
Supplement: Supplementary file 1 [file ijms-25-03912-s001.zip › ijms-2922851-supplementary.xlsx]

## Sheet: LD_Con
Gene	LD1_count	LD2_count	LD3_count	baseMean	Con1_count	Con2_count	Con3_count	FoldChange	Log2FoldChange	pval	padj	Up/Down	Significant	GeneName	Biotype	Position	NR:Seq-id	NR:Score	NR:Evalue	NR:Description	NT:Seq-id	NT:Score	NT:Evalue	NT:Description	Uniprot:UniProtKB-AC	Uniprot:Score	Uniprot:Evalue	Uniprot:Description	COG:gene	COG:Score	COG:Eval	COG:num	Pfam:pfam_ID	Pfam:pfam_Name	Pfam:pfam_Description	GO:biological_process	GO:cellular_component	GO:molecular_function	KEGG:KO	KEGG:Description
gene10008	0	0	0	288.694	808	0	925	0.000326243	-11.5818	0.00303243	0.235166	down	yes	LOC509922	protein_coding	chrNC_037334.1:42285092-42287866:+	gi|982931675|ref|XP_015327665.1|	1626	0	PREDICTED: olfactory receptor 2T3 [Bos taurus]	gi|982985214|ref|XM_015464240.1|	1228	0	PREDICTED: Bos taurus olfactory receptor 2T3 (LOC509922), mRNA	Q8NH03	508	3e-171	Olfactory receptor 2T3	.	.	.	.	pfam13853	7tm_4	Olfactory receptor. The members of this family are transmembrane olfactory receptors.	GO:0007186|G-protein coupled receptor signaling pathway;GO:0007608|sensory perception of smell;	GO:0016021|integral component of membrane;GO:0005886|plasma membrane;	GO:0004930|G-protein coupled receptor activity;GO:0004984|olfactory receptor activity;	K04257	OLFR; olfactory receptor
gene10016	39	749	182	175.961	84	49	0	9.26625	3.21198	0.0315673	0.627854	up	yes	MGC137030	protein_coding	chrNC_037334.1:42489710-42498706:+	gi|116004385|ref|NP_001070549.1|	569	1e-70	uncharacterized protein LOC768022 precursor [Bos taurus]	gi|402691810|ref|NM_001077081.2|	733	0	Bos taurus uncharacterized protein MGC137030 (MGC137030), mRNA	.	.	.	.	.	.	.	.	pfam04506	Rft-1	Rft protein.	.	.	.	.	.
gene10017	12	169	95	52.2698	23	14	0	9.85339	3.30062	0.0206431	0.536571	up	yes	LYPD8	protein_coding	chrNC_037334.1:42512336-42522994:-	gi|528956374|ref|XP_005209305.1|	1025	1e-133	PREDICTED: ly6/PLAUR domain-containing protein 8 isoform X1 [Bos taurus]	gi|982931647|ref|XM_005209248.3|	1659	0	PREDICTED: Bos taurus LY6/PLAUR domain containing 8 (LYPD8), transcript variant X1, mRNA	A2VE33	391	5e-132	Ly6/PLAUR domain-containing protein 8	.	.	.	.	pfam00021	UPAR_LY6	u-PAR/Ly-6 domain. This extracellular disulphide bond rich domain is related to pfam00087.	GO:0050829|defense response to Gram-negative bacterium;	GO:0031225|anchored component of membrane;GO:0005615|extracellular space;GO:0005886|plasma membrane;	.	.	.
gene10018	0	2	45	9.6167	0	0	0	113.296	6.82395	0.0384277	0.674619	up	yes	LOC112447409	lncRNA	chrNC_037334.1:42529469-42538285:-	.	.	.	.	gi|850483104|gb|CP011890.1|	796	0	Ovis canadensis canadensis isolate 43U chromosome 5 sequence	.	.	.	.	.	.	.	.	pfam01682	DB	DB module. This domain has no known function. It is found in several C. elegans proteins. The domain contains 12 conserved cysteines that probably form six disulphide bridges. This domain is found associated with ig pfam00047 and fn3 pfam00041 domains, as well as in some lipases pfam00657.	.	.	.	.	.
gene10020	38	14	32	66.1367	164	69	105	0.285398	-1.80895	0.0190345	0.527455	down	yes	ZNF672	protein_coding	chrNC_037334.1:42612277-42630180:+	gi|297477123|ref|XP_002689155.1|	2021	0	PREDICTED: zinc finger protein 672 [Bos taurus]	gi|982985187|ref|XM_010798407.2|	3337	0	PREDICTED: Bos taurus zinc finger protein 672 (ZNF672), transcript variant X3, mRNA	Q499Z4	617	0	Zinc finger protein 672	.	.	.	.	pfam13465	zf-H2C2_2	Zinc-finger double domain.	GO:0006355|regulation of transcription, DNA-templated;GO:0006351|transcription, DNA-templated;	GO:0005654|nucleoplasm;	GO:0003677|DNA binding;GO:0003700|transcription factor activity, sequence-specific DNA binding;GO:0046872|metal ion binding;GO:0000981|RNA polymerase II transcription factor activity, sequence-specific DNA binding;	.	.
gene10059	141	589	107	164.744	9	79	83	4.49693	2.16894	0.0474702	0.718223	up	yes	FSTL3	protein_coding	chrNC_037334.1:43279494-43285847:+	gi|115496578|ref|NP_001069178.1|	1088	2e-141	follistatin-related protein 3 precursor [Bos taurus]	gi|402692789|ref|NM_001075710.2|	1955	0	Bos taurus follistatin like 3 (FSTL3), mRNA	Q1LZB9	423	8e-143	Follistatin-related protein 3	.	.	.	.	pfam07648	Kazal_2	Kazal-type serine protease inhibitor domain. Usually indicative of serine protease inhibitors. However, kazal-like domains are also seen in the extracellular part of agrins, which are not known to be protease inhibitors. Kazal domains often occur in tandem arrays. Small alpha+beta fold containing three disulphides.	GO:0002244|hematopoietic progenitor cell differentiation;GO:0032926|negative regulation of activin receptor signaling pathway;GO:0030514|negative regulation of BMP signaling pathway;GO:0045671|negative regulation of osteoclast differentiation;GO:0001503|ossification;GO:0022409|positive regulation of cell-cell adhesion;GO:0045944|positive regulation of transcription from RNA polymerase II promoter…	GO:0005615|extracellular space;GO:0005654|nucleoplasm;	GO:0048185|activin binding;GO:0001968|fibronectin binding;	.	.
gene10062	103	457	53	98.5802	0	3	4	80.4112	6.32932	7.19081e-07	0.000639831	up	yes	MISP	protein_coding	chrNC_037334.1:43324443-43335563:+	gi|528956417|ref|XP_005209316.1|	3267	0	PREDICTED: mitotic interactor and substrate of PLK1 isoform X1 [Bos taurus]	gi|741933373|ref|XM_005209259.2|	2873	0	PREDICTED: Bos taurus mitotic spindle positioning (MISP), transcript variant X2, mRNA	Q8IVT2	687	0	Mitotic interactor and substrate of PLK1	.	.	.	.	pfam15304	AKAP2_C	A-kinase anchor protein 2 C-terminus. This family includes the C-terminus of A-kinase anchor protein 2 (AKAP2). It includes the site where the regulatory subunits (RII) of protein kinase AII binds.	GO:0007049|cell cycle;GO:0051301|cell division;	GO:0005938|cell cortex;GO:0005856|cytoskeleton;GO:0005925|focal adhesion;GO:0043231|intracellular membrane-bounded organelle;GO:0005886|plasma membrane;	GO:0003779|actin binding;	.	.
gene10103	105	357	127	104.44	18	31	1	14.0397	3.81144	0.000310735	0.069175	up	yes	ADAMTSL5	protein_coding	chrNC_037334.1:43910011-43918438:-	gi|594052566|ref|XP_006050596.1|	2069	0	PREDICTED: ADAMTS-like protein 5 isoform X1 [Bubalus bubalis]	gi|742142265|ref|XM_010844560.1|	3577	0	PREDICTED: Bison bison bison ADAMTS-like 5 (ADAMTSL5), transcript variant X1, mRNA	Q6ZMM2	631	0	ADAMTS-like protein 5	.	.	.	.	pfam05986	ADAM_spacer1	ADAM-TS Spacer 1. This family represents the Spacer-1 region from the ADAM-TS family of metalloproteinases.	.	GO:0031012|extracellular matrix;GO:0005576|extracellular region;GO:0001527|microfibril;	GO:0008201|heparin binding;	.	.
gene10132	12	23	1	47.26	27	41	155	0.136091	-2.87736	0.0262073	0.580994	down	yes	FSTL4	protein_coding	chrNC_037334.1:44825603-45550623:-	gi|297477219|ref|XP_002689233.1|	4320	0	PREDICTED: follistatin-related protein 4 [Bos taurus]	gi|982985317|ref|XM_015464269.1|	4929	0	PREDICTED: Bos taurus follistatin like 4 (FSTL4), mRNA	Q6MZW2	1465	0	Follistatin-related protein 4	.	.	.	.	pfam07679	I-set	Immunoglobulin I-set domain.	GO:0031549|negative regulation of brain-derived neurotrophic factor receptor signaling pathway;GO:0048671|negative regulation of collateral sprouting;GO:0061000|negative regulation of dendritic spine development;	GO:0005576|extracellular region;GO:0030141|secretory granule;	GO:0048403|brain-derived neurotrophic factor binding;GO:0005509|calcium ion binding;	.	.
gene10151	13	11	2	31.4985	16	21	107	0.152762	-2.71064	0.0349531	0.651631	down	yes	LOC104972839	lncRNA	chrNC_037334.1:46121798-46141821:+	gi|982961059|ref|XP_010815684.2|	187	1e-11	PREDICTED: transcription factor IIIB 90 kDa subunit isoform X1 [Bos taurus]	gi|982985349|ref|XR_001496778.1|	1859	0	PREDICTED: Bos taurus uncharacterized LOC104972839 (LOC104972839), ncRNA	.	.	.	.	.	.	.	.	pfam12077	DUF3556	Transmembrane protein of unknown function (DUF3556). This family of transmembrane proteins is functionally uncharacterized. This protein is found in bacteria. Proteins in this family are typically between 576 to 592 amino acids in length.	.	.	.	.	.
gene10196	0	0	0	40.3861	1	12	184	0.00233442	-8.74272	0.000265564	0.0615016	down	yes	LOC101902951	protein_coding	chrNC_037334.1:49583744-49590700:-	gi|982932049|ref|XP_015327724.1|	1286	2e-170	PREDICTED: bromodomain-containing protein 8-like isoform X1 [Bos taurus]	gi|982932048|ref|XM_015472238.1|	1763	0	PREDICTED: Bos taurus bromodomain-containing protein 8-like (LOC101902951), transcript variant X1, mRNA	Q9H0E9	346	2e-103	Bromodomain-containing protein 8	.	.	.	.	pfam00439	Bromodomain	Bromodomain. Bromodomains are 110 amino acid long domains, that are found in many chromatin associated proteins. Bromodomains can interact specifically with acetylated lysine.	GO:0007166|cell surface receptor signaling pathway;GO:0043968|histone H2A acetylation;GO:0043967|histone H4 acetylation;GO:0045944|positive regulation of transcription from RNA polymerase II promoter;GO:0040008|regulation of growth;GO:0006357|regulation of transcription from RNA polymerase II promoter;GO:0006355|regulation of transcription, DNA-templated;GO:0007165|signal transduction;GO:0006351|…	GO:0005739|mitochondrion;GO:0035267|NuA4 histone acetyltransferase complex;GO:0005654|nucleoplasm;GO:0005634|nucleus;GO:0000812|Swr1 complex;	GO:0003700|transcription factor activity, sequence-specific DNA binding;GO:0004887|thyroid hormone receptor activity;	K11321	BRD8; bromodomain-containing protein 8
gene10197	2870	2101	2732	5568.07	8953	2375	13515	0.31589	-1.66251	0.0441445	0.709433	down	yes	BRD8	protein_coding	chrNC_037334.1:49592349-49613070:-	gi|742141789|ref|XP_010842744.1|	4898	0	PREDICTED: bromodomain-containing protein 8 isoform X2 [Bison bison bison]	gi|982985386|ref|XM_005199052.3|	3962	0	PREDICTED: Bos taurus bromodomain containing 8 (BRD8), transcript variant X1, mRNA	Q8R3B7	1444	0	Bromodomain-containing protein 8	ECU08g1640	65.1	5e-10	COG5076	pfam01359	Transposase_1	Transposase (partial DDE domain). This family includes the mariner transposase.	GO:0043968|histone H2A acetylation;GO:0043967|histone H4 acetylation;GO:0045944|positive regulation of transcription from RNA polymerase II promoter;GO:0040008|regulation of growth;GO:0006351|transcription, DNA-templated;	GO:0005739|mitochondrion;GO:0035267|NuA4 histone acetyltransferase complex;GO:0005654|nucleoplasm;GO:0000812|Swr1 complex;	.	K11321	BRD8; bromodomain-containing protein 8
gene10228	0	0	0	8.62486	0	6	37	0.0109442	-6.51369	0.0459589	0.71497	down	yes	MZB1	protein_coding	chrNC_037334.1:50661347-50663428:-	gi|594095196|ref|XP_006070885.1|	957	7e-127	PREDICTED: LOW QUALITY PROTEIN: marginal zone B- and B1-cell-specific protein [Bubalus bubalis]	gi|402743404|ref|NM_001098930.2|	811	0	Bos taurus marginal zone B and B1 cell-specific protein (MZB1), mRNA	A5PJ93	367	1e-127	Marginal zone B- and B1-cell-specific protein	.	.	.	.	pfam15268	Dapper	Dapper. This is a family of signalling proteins. They act in a diverse range of signaling pathways and have a range of binding partners. They act as homo- and heterodimers.	GO:0033622|integrin activation;GO:2001274|negative regulation of glucose import in response to insulin stimulus;GO:0008284|positive regulation of cell proliferation;GO:0002642|positive regulation of immunoglobulin biosynthetic process;GO:0030888|regulation of B cell proliferation;GO:0042127|regulation of cell proliferation;	GO:0034663|endoplasmic reticulum chaperone complex;GO:0005788|endoplasmic reticulum lumen;GO:0005576|extracellular region;	.	.	.
gene10234	12	39	0	7.86969	0	0	0	92.9546	6.53845	0.0395114	0.685108	up	yes	TMEM173	protein_coding	chrNC_037334.1:50732084-50743011:-	gi|114052260|ref|NP_001039822.1|	1850	0	stimulator of interferon genes protein [Bos taurus]	gi|402744324|ref|NM_001046357.2|	2514	0	Bos taurus transmembrane protein 173 (TMEM173), mRNA	Q2KI99	717	0	Stimulator of interferon genes protein	.	.	.	.	pfam15009	TMEM173	Transmembrane protein 173. Transmembrane protein 173, also known as stimulator of interferon genes protein (STING), is a transmembrane adaptor protein which is involved in innate immune signalling processes. It induces expression of type I interferons (IFN-alpha and IFN-beta) via the NF-kappa-B and IRF3, pathways in response to non-self cytosolic RNA and dsDNA.	GO:0002218|activation of innate immune response;GO:0006915|apoptotic process;GO:0071360|cellular response to exogenous dsRNA;GO:0035458|cellular response to interferon-beta;GO:0051607|defense response to virus;GO:0045087|innate immune response;GO:0032608|interferon-beta production;GO:0002230|positive regulation of defense response to virus by host;GO:0051091|positive regulation of sequence-specif…	GO:0005737|cytoplasm;GO:0005789|endoplasmic reticulum membrane;GO:0005794|Golgi apparatus;GO:0016021|integral component of membrane;GO:0005741|mitochondrial outer membrane;GO:0048471|perinuclear region of cytoplasm;GO:0005777|peroxisome;GO:0005886|plasma membrane;	GO:0035438|cyclic-di-GMP binding;GO:0061507|cyclic-GMP-AMP binding;GO:0042803|protein homodimerization activity;GO:0019901|protein kinase binding;GO:0008134|transcription factor binding;GO:0031625|ubiquitin protein ligase binding;	K12654	TMEM173, MITA; transmembrane protein 173
gene10238	0	0	0	9.23559	0	13	35	0.0102172	-6.61285	0.0360276	0.658671	down	yes	LOC112447552	lncRNA	chrNC_037334.1:50945972-50948562:-	.	.	.	.	gi|942067811|ref|XR_001351605.1|	640	0	PREDICTED: Bos mutus uncharacterized LOC106701061 (LOC106701061), ncRNA	.	.	.	.	.	.	.	.	pfam15455	Pro-rich_19	Proline-rich 19. This family includes proline-rich protein 19.	.	.	.	.	.
gene10239	0	131	12	22.617	0	0	0	266.955	8.06045	0.00380497	0.256388	up	yes	PSD2	protein_coding	chrNC_037334.1:50954912-51027668:+	gi|982985430|ref|XP_015319785.1|	3326	0	PREDICTED: PH and SEC7 domain-containing protein 2 isoform X2 [Bos taurus]	gi|982985431|ref|XM_015464300.1|	4783	0	PREDICTED: Bos taurus pleckstrin and Sec7 domain containing 2 (PSD2), transcript variant X3, mRNA	Q9BQI7	1093	0	PH and SEC7 domain-containing protein 2	YDR170c	95.5	1e-18	COG5307	pfam01369	Sec7	Sec7 domain. The Sec7 domain is a guanine-nucleotide-exchange-factor (GEF) for the pfam00025 family.	GO:0032012|regulation of ARF protein signal transduction;	GO:0032154|cleavage furrow;GO:0030425|dendrite;GO:0016021|integral component of membrane;GO:0043025|neuronal cell body;GO:0032587|ruffle membrane;	GO:0005086|ARF guanyl-nucleotide exchange factor activity;GO:0005543|phospholipid binding;	K12494	PSD; PH and SEC7 domain-containing protein
gene10277	201	302	235	457.13	1642	392	381	0.382166	-1.38773	0.0375243	0.670599	down	yes	PCDHA13	protein_coding	chrNC_037334.1:51895114-52105127:+	gi|982932089|ref|XP_015327732.1|	4342	0	PREDICTED: protocadherin alpha-13 isoform X5 [Bos taurus]	gi|982932088|ref|XM_015472246.1|	7973	0	PREDICTED: Bos taurus protocadherin alpha 13 (PCDHA13), transcript variant X5, mRNA	Q5DRF3	1474	0	Protocadherin alpha-11	.	.	.	.	pfam08266	Cadherin_2	Cadherin-like. This cadherin domain is usually the most N-terminal copy of the domain.	GO:0007155|cell adhesion;GO:0007267|cell-cell signaling;GO:0007156|homophilic cell adhesion via plasma membrane adhesion molecules;GO:0007399|nervous system development;	GO:0005887|integral component of plasma membrane;	GO:0005509|calcium ion binding;	.	.
gene10317	75	104	95	52.6242	11	27	0	8.91513	3.15626	0.0109288	0.422796	up	yes	ARAP3	protein_coding	chrNC_037334.1:52747343-52773635:-	gi|742166270|ref|XP_010848701.1|	6309	0	PREDICTED: arf-GAP with Rho-GAP domain, ANK repeat and PH domain-containing protein 3 isoform X2 [Bison bison bison]	gi|742166269|ref|XM_010850399.1|	3965	0	PREDICTED: Bison bison bison ArfGAP with RhoGAP domain, ankyrin repeat and PH domain 3 (ARAP3), transcript variant X2, mRNA	Q8WWN8	2175	0	Arf-GAP with Rho-GAP domain, ANK repeat and PH domain-containing protein 3	.	.	.	.	pfam00620	RhoGAP	RhoGAP domain. GTPase activator proteins towards Rho/Rac/Cdc42-like small GTPases.	GO:0007010|cytoskeleton organization;GO:0030336|negative regulation of cell migration;GO:0035021|negative regulation of Rac protein signal transduction;GO:0035024|negative regulation of Rho protein signal transduction;GO:0008360|regulation of cell shape;GO:0051056|regulation of small GTPase mediated signal transduction;GO:0007165|signal transduction;GO:0016192|vesicle-mediated transport;	GO:0005737|cytoplasm;GO:0005856|cytoskeleton;GO:0005829|cytosol;GO:0030027|lamellipodium;GO:0005886|plasma membrane;GO:0001726|ruffle;	GO:0005096|GTPase activator activity;GO:0046872|metal ion binding;GO:0005547|phosphatidylinositol-3,4,5-trisphosphate binding;GO:0043325|phosphatidylinositol-3,4-bisphosphate binding;	K12490	ARAP3; Arf-GAP with Rho-GAP domain, ANK repeat and PH domain-containing protein 3
gene10338	348	163	200	158.398	31	97	94	3.22481	1.68922	0.0356311	0.656186	up	yes	NR3C1	protein_coding	chrNC_037334.1:54344785-54491863:-	gi|528957121|ref|XP_005209585.1|	3858	0	PREDICTED: glucocorticoid receptor isoform X1 [Bos taurus]	gi|982932237|ref|XM_005209528.3|	6802	0	PREDICTED: Bos taurus nuclear receptor subfamily 3 group C member 1 (NR3C1), transcript variant X1, mRNA	Q9N1U3	1379	0	Glucocorticoid receptor	.	.	.	.	pfam02155	GCR	Glucocorticoid receptor.	GO:0071385|cellular response to glucocorticoid stimulus;GO:0071383|cellular response to steroid hormone stimulus;GO:0006325|chromatin organization;GO:0045944|positive regulation of transcription from RNA polymerase II promoter;GO:0006351|transcription, DNA-templated;	GO:0005737|cytoplasm;GO:0005815|microtubule organizing center;GO:0005739|mitochondrion;GO:0016607|nuclear speck;GO:0005634|nucleus;GO:0005819|spindle;	GO:0003700|transcription factor activity, sequence-specific DNA binding;GO:0038051|glucocorticoid-activated RNA polymerase II transcription factor binding transcription factor activity;GO:0043565|sequence-specific DNA binding;GO:0005496|steroid binding;GO:1990239|steroid hormone binding;GO:0008270|zinc ion binding;	K05771	NR3C1, GR; glucocorticoid receptor
gene10353	1394	1819	668	803.132	662	407	142	3.79187	1.92291	0.00161767	0.173091	up	yes	SH3RF2	protein_coding	chrNC_037334.1:57145438-57294268:+	gi|139948524|ref|NP_001077222.1|	3243	0	putative E3 ubiquitin-protein ligase SH3RF2 [Bos taurus]	gi|982932257|ref|XM_005209539.3|	5327	0	PREDICTED: Bos taurus SH3 domain containing ring finger 2 (SH3RF2), transcript variant X1, mRNA	Q8TEC5	1082	0	Putative E3 ubiquitin-protein ligase SH3RF2	.	.	.	.	pfam07653	SH3_2	Variant SH3 domain. SH3 (Src homology 3) domains are often indicative of a protein involved in signal transduction related to cytoskeletal organisation. First described in the Src cytoplasmic tyrosine kinase. The structure is a partly opened beta barrel.	GO:0010923|negative regulation of phosphatase activity;GO:0016567|protein ubiquitination;	GO:0005654|nucleoplasm;	GO:0046872|metal ion binding;GO:0019902|phosphatase binding;GO:0008157|protein phosphatase 1 binding;GO:0004864|protein phosphatase inhibitor activity;GO:0016740|transferase activity;	K12171	SH3RF, POSH; E3 ubiquitin-protein ligase SH3RF [EC:2.3.2.27]
gene10354	135	151	79	78.7475	88	27	18	3.33139	1.73612	0.0152432	0.485336	up	yes	LOC112447446	lncRNA	chrNC_037334.1:57260202-57262914:-	gi|593769950|ref|XP_007123374.1|	219	5e-18	PREDICTED: putative E3 ubiquitin-protein ligase SH3RF2-like isoform X4 [Physeter catodon]	gi|965938812|ref|XR_001434731.1|	285	6e-146	PREDICTED: Ovis aries uncharacterized LOC105606685 (LOC105606685), transcript variant X1, ncRNA	Q8TEC5	87.8	2e-18	Putative E3 ubiquitin-protein ligase SH3RF2	.	.	.	.	pfam06762	LMF1	Lipase maturation factor. This family of transmembrane proteins includes the lipase maturation factor, LMF1. Lipoprotein lipase and hepatic lipase require LMF1 to fold into their active states. The precise role of LMF1 in lipase folding has yet to be determined.	GO:0010923|negative regulation of phosphatase activity;GO:0016567|protein ubiquitination;	GO:0005654|nucleoplasm;	GO:0046872|metal ion binding;GO:0019902|phosphatase binding;GO:0008157|protein phosphatase 1 binding;GO:0004864|protein phosphatase inhibitor activity;GO:0016740|transferase activity;	K12171	SH3RF, POSH; E3 ubiquitin-protein ligase SH3RF [EC:2.3.2.27]
gene10396	104	55	0	24.7074	0	0	0	291.673	8.18821	0.00181555	0.1819	up	yes	LOC112447451	lncRNA	chrNC_037334.1:60304413-60336408:+	gi|741874438|ref|XP_010825158.1|	161	2e-09	PREDICTED: myomegalin isoform X18 [Bos taurus]	gi|850483104|gb|CP011890.1|	352	0	Ovis canadensis canadensis isolate 43U chromosome 5 sequence	.	.	.	.	.	.	.	.	pfam05472	Ter	DNA replication terminus site-binding protein (Ter protein). This family contains several bacterial Ter proteins. The Ter protein specifically binds to DNA replication terminus sites on the host and plasmid genome and then blocks progress of the DNA replication fork.	.	.	.	.	.
gene10411	274	294	322	544.378	1981	528	377	0.396452	-1.33478	0.0472083	0.718223	down	yes	PPARGC1B	protein_coding	chrNC_037334.1:61073681-61194295:+	gi|528957352|ref|XP_005209687.1|	4129	0	PREDICTED: peroxisome proliferator-activated receptor gamma coactivator 1-beta isoform X1 [Bos taurus]	gi|982985579|ref|XM_010798507.2|	10463	0	PREDICTED: Bos taurus peroxisome proliferator-activated receptor gamma, coactivator 1 beta (PPARGC1B), transcript variant X1, mRNA	Q86YN6	1188	0	Peroxisome proliferator-activated receptor gamma coactivator 1-beta	.	.	.	.	pfam00076	RRM_1	RNA recognition motif. (a.k.a. RRM, RBD, or RNP domain). The RRM motif is probably diagnostic of an RNA binding protein. RRMs are found in a variety of RNA binding proteins, including various hnRNP proteins, proteins implicated in regulation of alternative splicing, and protein components of snRNPs. The motif also appears in a few single stranded DNA binding proteins. The RRM structure consists o…	GO:0007015|actin filament organization;GO:0060346|bone trabecula formation;GO:0034614|cellular response to reactive oxygen species;GO:0030520|intracellular estrogen receptor signaling pathway;GO:0006390|transcription from mitochondrial promoter;GO:0045892|negative regulation of transcription, DNA-templated;GO:0001503|ossification;GO:0010694|positive regulation of alkaline phosphatase activity;GO:…	GO:0016592|mediator complex;GO:0005739|mitochondrion;GO:0005654|nucleoplasm;GO:0005634|nucleus;	GO:0050682|AF-2 domain binding;GO:0030331|estrogen receptor binding;GO:0030374|ligand-dependent nuclear receptor transcription coactivator activity;GO:0003723|RNA binding;GO:0001104|RNA polymerase II transcription cofactor activity;GO:0008134|transcription factor binding;	K17962	PPARGC1B, PGC1B; peroxisome proliferator-activated receptor gamma coactivator 1-beta
gene10443	5	47	38	17.014	6	3	0	13.2907	3.73234	0.0133352	0.459949	up	yes	GPX3	protein_coding	chrNC_037334.1:62284773-62292970:+	gi|742166995|ref|XP_010848894.1|	1114	1e-147	PREDICTED: LOW QUALITY PROTEIN: glutathione peroxidase 3 [Bison bison bison]	gi|156602650|ref|NM_174077.3|	1562	0	Bos taurus glutathione peroxidase 3 (GPX3), mRNA	P37141	433	5e-149	Glutathione peroxidase 3	STM1341	102	3e-24	COG0386	pfam00255	GSHPx	Glutathione peroxidase.	GO:0051289|protein homotetramerization;GO:0006979|response to oxidative stress;	GO:0005615|extracellular space;	GO:0004602|glutathione peroxidase activity;GO:0008430|selenium binding;	K00432	E1.11.1.9; glutathione peroxidase [EC:1.11.1.9]
gene1054	8	82	87	34.2638	8	10	0	12.9734	3.69748	0.00993839	0.406923	up	yes	LOC104971030	lncRNA	chrNC_037328.1:127590177-127602260:+	.	.	.	.	gi|850474981|gb|CP011886.1|	2574	0	Ovis canadensis canadensis isolate 43U chromosome 1 sequence	.	.	.	.	.	.	.	.	pfam09578	Spore_YabQ	Spore cortex protein YabQ (Spore_YabQ). This protein is predicted to span the membrane several times. It is only found in genomes of species that perform sporulation, such as Bacillus subtilis, Clostridium tetani, and other members of the Firmicutes (low-GC Gram-positive bacteria). Mutation of this sigmaE-dependent gene blocks development of the spore cortex. The length of the C-terminal region, …	.	.	.	.	.
gene10558	174	201	0	58.0875	0	0	0	685.561	9.42114	0.000117898	0.0337828	up	yes	GABRA1	protein_coding	chrNC_037334.1:73580713-73638538:+	gi|594636140|ref|XP_007171475.1|	2342	0	PREDICTED: gamma-aminobutyric acid receptor subunit alpha-1 isoform X1 [Balaenoptera acutorostrata scammoni]	gi|402745887|ref|NM_001191119.3|	4050	0	Bos taurus gamma-aminobutyric acid (GABA) A receptor, alpha 1 (GABRA1), mRNA	P08219	843	0	Gamma-aminobutyric acid receptor subunit alpha-1	.	.	.	.	pfam02931	Neur_chan_LBD	Neurotransmitter-gated ion-channel ligand binding domain. This family is the extracellular ligand binding domain of these ion channels. This domain forms a pentameric arrangement in the known structure.	GO:0007214|gamma-aminobutyric acid signaling pathway;	GO:0030054|cell junction;GO:0034707|chloride channel complex;GO:0030659|cytoplasmic vesicle membrane;GO:1902711|GABA-A receptor complex;GO:0045211|postsynaptic membrane;	GO:0004890|GABA-A receptor activity;GO:0022851|GABA-gated chloride ion channel activity;GO:1904315|transmitter-gated ion channel activity involved in regulation of postsynaptic membrane potential;	K05175	GABRA; gamma-aminobutyric acid receptor subunit alpha
gene10644	196	191	198	496.131	753	347	1221	0.255491	-1.96866	0.00866884	0.372915	down	yes	POLR3G	protein_coding	chrNC_037334.1:90036757-90081679:+	gi|528957642|ref|XP_005209788.1|	696	6e-83	PREDICTED: DNA-directed RNA polymerase III subunit RPC7 isoform X1 [Bos taurus]	gi|982932656|ref|XM_005209731.3|	1775	0	PREDICTED: Bos taurus polymerase (RNA) III (DNA directed) polypeptide G (32kD) (POLR3G), transcript variant X1, mRNA	Q6NXY9	210	2e-61	DNA-directed RNA polymerase III subunit RPC7	.	.	.	.	pfam11705	RNA_pol_3_Rpc31	DNA-directed RNA polymerase III subunit Rpc31. RNA polymerase III contains seventeen subunits in yeasts and in human cells. Twelve of these are akin to RNA polymerase I or II and the other five are RNA pol III-specific, and form the functionally distinct groups (i) Rpc31-Rpc34-Rpc82, and (ii) Rpc37-Rpc53. Rpc31, Rpc34 and Rpc82 form a cluster of enzyme-specific subunits that contribute to transcr…	GO:0008283|cell proliferation;GO:0051607|defense response to virus;GO:0045087|innate immune response;GO:0045089|positive regulation of innate immune response;GO:0032728|positive regulation of interferon-beta production;GO:0006383|transcription from RNA polymerase III promoter;	GO:0005737|cytoplasm;GO:0005666|DNA-directed RNA polymerase III complex;GO:0000790|nuclear chromatin;GO:0005634|nucleus;	GO:0003899|DNA-directed RNA polymerase activity;	K03024	RPC7, POLR3G; DNA-directed RNA polymerase III subunit RPC7
gene10666	3	0	0	14.8656	57	11	29	0.0337162	-4.89041	0.00477918	0.283498	down	yes	MCTP1	protein_coding	chrNC_037334.1:94267371-94398647:-	gi|157279883|ref|NP_001098457.1|	948	1e-121	multiple C2 and transmembrane domain-containing protein 1 [Bos taurus]	gi|982985771|ref|XR_001496858.1|	1947	0	PREDICTED: Bos taurus multiple C2 and transmembrane domain-containing protein 1 pseudogene (LOC107131135), misc_RNA	E9PV86	317	3e-94	Multiple C2 and transmembrane domain-containing protein 1	YOR086c	68.6	4e-11	COG5038	pfam00168	C2	C2 domain.	GO:0030336|negative regulation of cell migration;GO:0045806|negative regulation of endocytosis;GO:1902883|negative regulation of response to oxidative stress;	GO:0030054|cell junction;GO:0005783|endoplasmic reticulum;GO:0005789|endoplasmic reticulum membrane;GO:0016021|integral component of membrane;GO:0055037|recycling endosome;GO:0030672|synaptic vesicle membrane;	GO:0005509|calcium ion binding;	.	.
gene10683	146	13	1	25.023	0	0	0	295.437	8.20671	0.000473326	0.0867442	up	yes	PCSK1	protein_coding	chrNC_037334.1:95746303-95790110:-	gi|296485014|tpg|DAA27129.1|	3912	0	TPA: neuroendocrine convertase 1 precursor [Bos taurus]	gi|31342069|ref|NM_174412.2|	2637	0	Bos taurus proprotein convertase subtilisin/kexin type 1 (PCSK1), mRNA	Q9GLR1	1499	0	Neuroendocrine convertase 1	YNL238w_1	294	1e-88	COG1404	pfam00082	Peptidase_S8	Subtilase family. Subtilases are a family of serine proteases. They appear to have independently and convergently evolved an Asp/Ser/His catalytic triad, like that found in the trypsin serine proteases (see pfam00089). Structure is an alpha/beta fold containing a 7-stranded parallel beta sheet, order 2314567.	.	GO:0030133|transport vesicle;	GO:0004252|serine-type endopeptidase activity;	K01359	PCSK1; proprotein convertase subtilisin/kexin type 1 [EC:3.4.21.93]
gene10806	3389	2589	2258	4062.54	6630	4773	5665	0.522816	-0.935625	0.0402298	0.690278	down	yes	HMGB2	protein_coding	chrNC_037335.1:5735150-5737485:-	gi|965920960|ref|XP_014948765.1|	890	3e-116	PREDICTED: high mobility group protein B2 [Ovis aries]	gi|83035094|ref|NM_001037616.1|	1147	0	Bos taurus high mobility group box 2 (HMGB2), mRNA	P26583	347	1e-117	High mobility group protein B2	YPR052c	65.9	2e-12	COG5648	pfam09011	HMG_box_2	HMG-box domain. This short 71 residue domain is an HMG-box domain. HMG-box domains mediate re-modelling of chromatin-structure. Mammalian HMG-box proteins are of two types: those that are non-sequence-specific DNA-binding proteins with two HMG-box domains and a long highly acidic C-tail; and a diverse group of sequence-specific transcription factor-proteins with either a single HMG-box or up to s…	GO:0006309|apoptotic DNA fragmentation;GO:0060326|cell chemotaxis;GO:0071222|cellular response to lipopolysaccharide;GO:0006325|chromatin organization;GO:0050829|defense response to Gram-negative bacterium;GO:0050830|defense response to Gram-positive bacterium;GO:0032392|DNA geometric change;GO:0051103|DNA ligation involved in DNA repair;GO:0006265|DNA topological change;GO:0002437|inflammatory r…	GO:0005623|cell;GO:0000793|condensed chromosome;GO:0005737|cytoplasm;GO:0005615|extracellular space;GO:0000790|nuclear chromatin;GO:0005730|nucleolus;GO:0005654|nucleoplasm;GO:0005634|nucleus;GO:0048471|perinuclear region of cytoplasm;GO:0032991|macromolecular complex;	GO:0042056|chemoattractant activity;GO:0003684|damaged DNA binding;GO:0003677|DNA binding;GO:0003700|transcription factor activity, sequence-specific DNA binding;GO:0008301|DNA binding, bending;GO:0003690|double-stranded DNA binding;GO:0008144|drug binding;GO:0001158|enhancer sequence-specific DNA binding;GO:0000400|four-way junction DNA binding;GO:0044378|non-sequence-specific DNA binding, bendi…	K11295	HMGB2; high mobility group protein B2
gene10811	1	0	1	18.9877	16	0	80	0.0190799	-5.7118	0.0120025	0.433579	down	yes	LOC781304	misc_RNA	chrNC_037335.1:5899333-5913551:+	gi|741881504|ref|XP_010796844.1|	722	5e-84	PREDICTED: uncharacterized protein LOC781304 [Bos taurus]	gi|850477813|gb|CP011887.1|	2212	0	Ovis canadensis canadensis isolate 43U chromosome 2 sequence	.	.	.	.	.	.	.	.	pfam15143	DUF4575	Domain of unknown function (DUF4575). This family of uncharacterized proteins is found in eukaryotes.	.	.	.	.	.
gene1083	26	71	254	67.5219	0	0	0	796.111	9.63683	9.77478e-08	0.000150229	up	yes	LOC782895	pseudogene	chrNC_037328.1:130269014-130269695:+	gi|440894202|gb|ELR46713.1|	386	2e-44	Trafficking protein particle complex subunit 1 [Bos mutus]	gi|850474981|gb|CP011886.1|	541	0	Ovis canadensis canadensis isolate 43U chromosome 1 sequence	Q9Y5R8	129	8e-36	Trafficking protein particle complex subunit 1	.	.	.	.	pfam04099	Sybindin	Sybindin-like family. Sybindin is a physiological syndecan-2 ligand on dendritic spines, the small protrusions on the surface of dendrites that receive the vast majority of excitatory synapses.	GO:0048208|COPII vesicle coating;GO:0006888|ER to Golgi vesicle-mediated transport;GO:0043312|neutrophil degranulation;	GO:0035578|azurophil granule lumen;GO:0005829|cytosol;GO:0005783|endoplasmic reticulum;GO:0005576|extracellular region;GO:0000139|Golgi membrane;GO:0030008|TRAPP complex;	GO:0017112|Rab guanyl-nucleotide exchange factor activity;	.	.
gene10832	1109	1426	1144	1836.56	3281	2980	1830	0.521034	-0.940551	0.016668	0.503584	down	yes	FDFT1	protein_coding	chrNC_037335.1:7587994-7617580:-	gi|741934932|ref|XP_010805999.1|	2554	0	PREDICTED: squalene synthase isoform X1 [Bos taurus]	gi|34849950|gb|AC107065.5|	3906	0	Bos taurus clone rp42-513g13, complete sequence	Q32KR6	805	0	Squalene synthase	SPBC646.05c	322	1e-95	COG1562	pfam00494	SQS_PSY	Squalene/phytoene synthase.	GO:0006695|cholesterol biosynthetic process;GO:0006696|ergosterol biosynthetic process;GO:0045338|farnesyl diphosphate metabolic process;GO:0008299|isoprenoid biosynthetic process;	GO:0005789|endoplasmic reticulum membrane;GO:0016021|integral component of membrane;	GO:0004310|farnesyl-diphosphate farnesyltransferase activity;GO:0051996|squalene synthase activity;	.	.
gene10890	2	1	0	7.696	31	3	15	0.0668078	-3.90384	0.0295312	0.608123	down	yes	LOC104969267	lncRNA	chrNC_037335.1:11735112-11989869:+	.	.	.	.	gi|742116818|ref|XR_825224.1|	350	0	PREDICTED: Bison bison bison uncharacterized LOC104988322 (LOC104988322), ncRNA	.	.	.	.	.	.	.	.	pfam11951	Fungal_trans_2	Fungal specific transcription factor domain. This family of are likely to be transcription factors. This protein is found in fungi. Proteins in this family are typically between 454 to 826 amino acids in length. This protein is found associated with pfam00172.	.	.	.	.	.
gene10974	4	61	20	14.3475	0	0	1	85.6773	6.42084	0.00124362	0.155751	up	yes	LOC112447786	pseudogene	chrNC_037335.1:22929056-22931933:+	gi|942071149|ref|XP_014335471.1|	1030	7e-130	PREDICTED: interferon omega-1-like [Bos mutus]	gi|965920768|ref|XM_015093245.1|	1815	0	PREDICTED: Ovis aries interferon omega-1-like (LOC101106400), transcript variant X1, mRNA	P07352	318	5e-100	Interferon omega-1	.	.	.	.	pfam00143	Interferon	Interferon alpha/beta domain.	GO:0002250|adaptive immune response;GO:0030183|B cell differentiation;GO:0042100|B cell proliferation;GO:0019221|cytokine-mediated signaling pathway;GO:0051607|defense response to virus;GO:0006959|humoral immune response;GO:0045087|innate immune response;GO:0002323|natural killer cell activation involved in immune response;GO:0033141|positive regulation of peptidyl-serine phosphorylation of STAT …	GO:0005615|extracellular space;	GO:0005125|cytokine activity;GO:0005132|type I interferon receptor binding;	K05440	IFNW; interferon omega
gene11016	15	11	2	4.44875	0	0	0	52.5946	5.71684	0.0322211	NA	up	yes	LOC517016	protein_coding	chrNC_037335.1:23322717-23323353:+	gi|62751345|ref|NP_001015617.1|	983	2e-133	interferon beta-2 precursor [Bos taurus]	gi|62751344|ref|NM_001015617.1|	637	0	Bos taurus interleukin 6 (interferon, beta 2) (IL6), mRNA	P01576	383	8e-135	Interferon beta-2	.	.	.	.	pfam00143	Interferon	Interferon alpha/beta domain.	GO:0002250|adaptive immune response;GO:0030183|B cell differentiation;GO:0042100|B cell proliferation;GO:0019221|cytokine-mediated signaling pathway;GO:0051607|defense response to virus;GO:0006959|humoral immune response;GO:0045087|innate immune response;GO:0002323|natural killer cell activation involved in immune response;GO:0033141|positive regulation of peptidyl-serine phosphorylation of STAT …	GO:0005615|extracellular space;	GO:0005125|cytokine activity;GO:0005132|type I interferon receptor binding;	K05415	IFNB; interferon beta
gene11042	0	0	0	9.29227	0	2	43	0.0101573	-6.62133	0.0477297	0.718223	down	yes	SAXO1	protein_coding	chrNC_037335.1:25198565-25340545:+	gi|115495763|ref|NP_001069638.1|	2538	0	stabilizer of axonemal microtubules 1 [Bos taurus]	gi|742190718|ref|XM_010857056.1|	1807	0	PREDICTED: Bison bison bison family with sequence similarity 154, member A (FAM154A), transcript variant X2, mRNA	Q8IYX7	809	0	Stabilizer of axonemal microtubules 1	.	.	.	.	pfam05217	STOP	STOP protein. Neurons contain abundant subsets of highly stable microtubules that resist de-polymerising conditions such as exposure to the cold. Stable microtubules are thought to be essential for neuronal development, maintenance, and function. STOP is a major factor responsible for the intriguing stability properties of neuronal microtubules and is important for synaptic plasticity. Additional…	GO:0030030|cell projection organization;GO:0070417|cellular response to cold;GO:0009631|cold acclimation;GO:0045724|positive regulation of cilium assembly;GO:0050821|protein stabilization;	GO:0005879|axonemal microtubule;GO:0005814|centriole;GO:0036064|ciliary basal body;GO:0031514|motile cilium;GO:0036126|sperm flagellum;	GO:0008017|microtubule binding;	.	.
gene11043	17	99	0	18.8797	0	4	2	18.0097	4.1707	0.0494487	0.718481	up	yes	ADAMTSL1	protein_coding	chrNC_037335.1:25327214-26461316:-	gi|803014526|ref|XP_011981989.1|	9313	0	PREDICTED: ADAMTS-like protein 1 isoform X1 [Ovis aries]	gi|742190732|ref|XM_010857061.1|	7610	0	PREDICTED: Bison bison bison ADAMTS-like 1 (ADAMTSL1), mRNA	Q8N6G6	3234	0	ADAMTS-like protein 1	.	.	.	.	pfam07679	I-set	Immunoglobulin I-set domain.	.	GO:0005788|endoplasmic reticulum lumen;GO:0005576|extracellular region;	GO:0008233|peptidase activity;	.	.
gene11077	0	0	0	21.0397	130	39	0	0.00447102	-7.80518	0.00369976	0.254261	down	yes	LOC112447794	lncRNA	chrNC_037335.1:32391425-32437589:+	gi|85679625|gb|ABC72093.1|	365	8e-84	SETMAR [Aotus trivirgatus]	gi|850490465|gb|CP011901.1|	933	0	Ovis canadensis canadensis isolate 43U chromosome 16 sequence	Q53H47	129	1e-46	Histone-lysine N-methyltransferase SETMAR	.	.	.	.	pfam11802	CENP-K	Centromere-associated protein K. CENP-K is one of seven new CENP-A-nucleosome distal (CAD) centromere components (the others being CENP-L, CENP-O, CENP-P, CENP-Q, CENP-R and CENP-S) that are identified as assembling on the CENP-A nucleosome associated complex, NAC. The CENP-A NAC is essential, as disruption of the complex causes errors of chromosome alignment and segregation that preclude cell su…	GO:0008283|cell proliferation;GO:0000737|DNA catabolic process, endonucleolytic;GO:0000729|DNA double-strand break processing;GO:0015074|DNA integration;GO:0006303|double-strand break repair via nonhomologous end joining;GO:0097676|histone H3-K36 dimethylation;GO:0010452|histone H3-K36 methylation;GO:0051568|histone H3-K4 methylation;GO:0044774|mitotic DNA integrity checkpoint;GO:0071157|negative…	GO:0005730|nucleolus;GO:0005634|nucleus;GO:0035861|site of double-strand break;	GO:0003677|DNA binding;GO:0044547|DNA topoisomerase binding;GO:0003690|double-stranded DNA binding;GO:0004519|endonuclease activity;GO:0046975|histone methyltransferase activity (H3-K36 specific);GO:0042800|histone methyltransferase activity (H3-K4 specific);GO:0042803|protein homodimerization activity;GO:0003697|single-stranded DNA binding;GO:0000014|single-stranded DNA endodeoxyribonuclease act…	K11433	SETMAR; histone-lysine N-methyltransferase SETMAR [EC:2.1.1.43]
gene11083	57	17	27	18.8718	5	8	0	9.4702	3.2434	0.0150729	0.482695	up	yes	PTPRD	protein_coding	chrNC_037335.1:36028647-36603746:+	gi|982933219|ref|XP_015327935.1|	10125	0	PREDICTED: receptor-type tyrosine-protein phosphatase delta isoform X7 [Bos taurus]	gi|982986133|ref|XM_015464476.1|	9652	0	PREDICTED: Bos taurus protein tyrosine phosphatase, receptor type D (PTPRD), transcript variant X7, mRNA	P23468	3808	0	Receptor-type tyrosine-protein phosphatase delta	SPAC11E3.09	142	6e-35	COG5599	pfam00102	Y_phosphatase	Protein-tyrosine phosphatase.	GO:0007157|heterophilic cell-cell adhesion via plasma membrane cell adhesion molecules;GO:0030182|neuron differentiation;GO:0006796|phosphate-containing compound metabolic process;GO:0050775|positive regulation of dendrite morphogenesis;GO:0051965|positive regulation of synapse assembly;GO:0097105|presynaptic membrane assembly;GO:0006470|protein dephosphorylation;GO:0007185|transmembrane receptor…	GO:0070062|extracellular exosome;GO:0005887|integral component of plasma membrane;GO:0005886|plasma membrane;	GO:0050839|cell adhesion molecule binding;GO:0005102|receptor binding;GO:0005001|transmembrane receptor protein tyrosine phosphatase activity;	K06777	PTPRD; receptor-type tyrosine-protein phosphatase delta [EC:3.1.3.48]
gene11150	207	187	106	343.57	884	280	551	0.318857	-1.64902	0.00726704	0.344352	down	yes	KANK1	protein_coding	chrNC_037335.1:43770263-43988281:-	gi|296484796|tpg|DAA26911.1|	6507	0	TPA: KIAA0172-like [Bos taurus]	gi|982986240|ref|XM_614789.9|	5482	0	PREDICTED: Bos taurus KN motif and ankyrin repeat domains 1 (KANK1), transcript variant X3, mRNA	Q14678	2149	0	KN motif and ankyrin repeat domain-containing protein 1	all2748	86.3	2e-16	COG0666	pfam12796	Ank_2	Ankyrin repeats (3 copies).	GO:0030837|negative regulation of actin filament polymerization;GO:0030336|negative regulation of cell migration;GO:0046627|negative regulation of insulin receptor signaling pathway;GO:2000393|negative regulation of lamellipodium morphogenesis;GO:0010977|negative regulation of neuron projection development;GO:0035024|negative regulation of Rho protein signal transduction;GO:1900028|negative regul…	GO:0005737|cytoplasm;GO:0005634|nucleus;GO:0005886|plasma membrane;GO:0032587|ruffle membrane;	GO:0008013|beta-catenin binding;	.	.
gene11201	148	113	72	294.115	90	208	944	0.232236	-2.10634	0.0461728	0.715488	down	yes	TRPM6	protein_coding	chrNC_037335.1:50803045-50958181:-	gi|982933487|ref|XP_015327991.1|	10576	0	PREDICTED: transient receptor potential cation channel subfamily M member 6 isoform X1 [Bos taurus]	gi|982986312|ref|XM_015464529.1|	7926	0	PREDICTED: Bos taurus transient receptor potential cation channel, subfamily M, member 6 (TRPM6), transcript variant X1, mRNA	Q9BX84	3338	0	Transient receptor potential cation channel subfamily M member 6	.	.	.	.	pfam02816	Alpha_kinase	Alpha-kinase family. This family is a novel family of eukaryotic protein kinase catalytic domains, which have no detectable similarity to conventional kinases. The family contains myosin heavy chain kinases and Elongation Factor-2 kinase and a bifunctional ion channel. This family is known as the alpha-kinase family. The structure of the kinase domain revealed unexpected similarity to eukaryotic …	GO:0070588|calcium ion transmembrane transport;GO:0051262|protein tetramerization;GO:0009636|response to toxic substance;	GO:0016324|apical plasma membrane;GO:0031526|brush border membrane;GO:0016021|integral component of membrane;GO:0005886|plasma membrane;	GO:0005524|ATP binding;GO:0005262|calcium channel activity;GO:0046872|metal ion binding;GO:0004674|protein serine/threonine kinase activity;	K04981	TRPM6, CHAK2; transient receptor potential cation channel subfamily M member 6 [EC:2.7.11.1]
gene11230	2	0	0	23.4939	23	14	88	0.0141094	-6.14719	0.000748159	0.112491	down	yes	LOC112447804	lncRNA	chrNC_037335.1:55742534-55755263:+	gi|440901693|gb|ELR52585.1|	163	2e-08	Cleavage stimulation factor subunit 2 [Bos mutus]	gi|850477813|gb|CP011887.1|	2411	0	Ovis canadensis canadensis isolate 43U chromosome 2 sequence	.	.	.	.	.	.	.	.	pfam04409	DUF530	Protein of unknown function (DUF530). Family of hypothetical archaeal proteins.	.	.	.	.	.
gene11257	97	104	248	557.923	1208	274	1400	0.173281	-2.52881	0.00538833	0.300644	down	yes	FAM214B	protein_coding	chrNC_037335.1:59362257-59374273:-	gi|440901921|gb|ELR52781.1|	2237	0	Putative protein KIAA1539-like protein, partial [Bos mutus]	gi|742150989|ref|XM_010846101.1|	4875	0	PREDICTED: Bison bison bison family with sequence similarity 214, member B (FAM214B), transcript variant X5, mRNA	Q5BIM2	857	0	Protein FAM214B	.	.	.	.	pfam13915	DUF4210	Domain of unknown function (DUF4210). This short domain is found in fungi, plants and animals, and the proteins appear to be necessary for chromosome segregation during meiosis.	.	GO:0005634|nucleus;	.	.	.
gene11264	3	54	24	14.1746	0	3	0	30.6152	4.93618	0.0117138	0.433571	up	yes	SIT1	protein_coding	chrNC_037335.1:59827540-59829096:-	gi|296484728|tpg|DAA26843.1|	907	1e-117	TPA: signaling threshold regulating transmembrane adaptor 1 [Bos taurus]	gi|330340369|ref|NM_001206418.1|	1171	0	Bos taurus signaling threshold regulating transmembrane adaptor 1 (SIT1), mRNA	Q9Y3P8	241	2e-76	Signaling threshold-regulating transmembrane adapter 1	.	.	.	.	pfam15330	SIT	SHP2-interacting transmembrane adaptor protein, SIT. SIT, or SHP2-interacting transmembrane adaptor protein, is a disulfide-linked dimer that regulates human T Cell activation.	GO:0002250|adaptive immune response;GO:0050863|regulation of T cell activation;GO:0007165|signal transduction;GO:0043029|T cell homeostasis;	GO:0070062|extracellular exosome;GO:0005887|integral component of plasma membrane;GO:0005886|plasma membrane;	GO:0019900|kinase binding;GO:0042169|SH2 domain binding;	.	.
gene11321	11	0	84	19.0965	0	0	0	225.103	7.81444	0.00637184	0.329057	up	yes	PAX5	protein_coding	chrNC_037335.1:60991503-61178150:-	gi|742154522|ref|XP_010845399.1|	1760	0	PREDICTED: paired box protein Pax-5 isoform X2 [Bison bison bison]	gi|982986447|ref|XM_015464555.1|	6923	0	PREDICTED: Bos taurus paired box 5 (PAX5), transcript variant X5, mRNA	Q02650	617	0	Paired box protein Pax-5	.	.	.	.	pfam00292	PAX	'Paired box' domain.	GO:0030534|adult behavior;GO:0007568|aging;GO:0009887|organ morphogenesis;GO:0021987|cerebral cortex development;GO:0071542|dopaminergic neuron differentiation;GO:0048701|embryonic cranial skeleton morphogenesis;GO:0021670|lateral ventricle development;GO:0051573|negative regulation of histone H3-K9 methylation;GO:0000122|negative regulation of transcription from RNA polymerase II promoter;GO:004…	GO:0005829|cytosol;GO:0001650|fibrillar center;GO:0043231|intracellular membrane-bounded organelle;GO:0005654|nucleoplasm;GO:0005634|nucleus;GO:0005667|transcription factor complex;	GO:0003677|DNA binding;GO:0003700|transcription factor activity, sequence-specific DNA binding;GO:0000978|RNA polymerase II core promoter proximal region sequence-specific DNA binding;GO:0001077|transcriptional activator activity, RNA polymerase II core promoter proximal region sequence-specific binding;	K09383	PAX5; paired box protein 5
gene11335	269	237	85	353.736	934	424	408	0.373057	-1.42253	0.0158684	0.493528	down	yes	DCAF10	protein_coding	chrNC_037335.1:61910735-61966203:+	gi|297477993|ref|XP_002689774.1|	2358	0	PREDICTED: DDB1- and CUL4-associated factor 10 isoform X1 [Bos taurus]	gi|982986463|ref|XM_586808.9|	6031	0	PREDICTED: Bos taurus DDB1 and CUL4 associated factor 10 (DCAF10), transcript variant X1, mRNA	A2AKB9	811	0	DDB1- and CUL4-associated factor 10	.	.	.	.	pfam00400	WD40	WD domain, G-beta repeat.	GO:0016567|protein ubiquitination;	GO:0080008|Cul4-RING E3 ubiquitin ligase complex;	.	K11802	WDR32; WD repeat-containing protein 32
gene11336	46	51	34	72.1063	143	112	80	0.441066	-1.18093	0.0232963	0.558443	down	yes	LOC104969378	lncRNA	chrNC_037335.1:61936000-61957327:-	gi|742181522|ref|XP_010853008.1|	132	8e-06	PREDICTED: LOW QUALITY PROTEIN: glypican-5 [Bison bison bison]	gi|850477813|gb|CP011887.1|	539	0	Ovis canadensis canadensis isolate 43U chromosome 2 sequence	.	.	.	.	.	.	.	.	pfam12626	PolyA_pol_arg_C	Polymerase A arginine-rich C-terminus. The C-terminus of polymerase A in E coli is arginine-rich and is necessary for full functioning of the enzyme.	.	.	.	.	.
gene11349	0	67	63	23.3308	0	0	0	275.185	8.10426	0.00236403	0.208158	up	yes	CCDC180	protein_coding	chrNC_037335.1:62536447-62593188:+	gi|982933735|ref|XP_015328035.1|	8064	0	PREDICTED: coiled-coil domain-containing protein 180 isoform X1 [Bos taurus]	gi|982986473|ref|XM_010798727.2|	5199	0	PREDICTED: Bos taurus coiled-coil domain containing 180 (CCDC180), transcript variant X1, mRNA	Q9P1Z9	1003	0	Coiled-coil domain-containing protein 180	.	.	.	.	pfam14643	DUF4455	Domain of unknown function (DUF4455). This domain family is found in bacteria and eukaryotes, and is approximately 480 amino acids in length. There are two completely conserved residues (W and P) that may be functionally important.	.	GO:0070062|extracellular exosome;GO:0016021|integral component of membrane;	.	.	.
gene11354	3	61	12	12.3269	0	0	0	145.548	7.18535	0.00161354	0.173091	up	yes	LOC112447811	lncRNA	chrNC_037335.1:62754323-62760681:+	gi|833496433|ref|XP_012770936.1|	179	6e-21	hypothetical protein, conserved [Babesia bigemina]	gi|850477813|gb|CP011887.1|	2044	0	Ovis canadensis canadensis isolate 43U chromosome 2 sequence	O00370	74.7	6e-12	LINE-1 retrotransposable element ORF2 protein	.	.	.	.	pfam14897	EpsG	EpsG family. This family of proteins are related to the EpsG protein from B. subtilis. These proteins are likely glycosyl transferases belonging to the membrane protein GT-C clan.	GO:0006310|DNA recombination;GO:0090305|nucleic acid phosphodiester bond hydrolysis;GO:0032199|reverse transcription involved in RNA-mediated transposition;GO:0032197|transposition, RNA-mediated;	.	GO:0046872|metal ion binding;GO:0003964|RNA-directed DNA polymerase activity;GO:0009036|Type II site-specific deoxyribonuclease activity;	.	.
gene11410	52	24	20	73.46	76	57	192	0.278368	-1.84493	0.0466267	0.715958	down	yes	LOC786417	pseudogene	chrNC_037335.1:67827870-67830539:+	gi|62751781|ref|NP_001015654.1|	1605	0	transcription factor Sp2 [Bos taurus]	gi|982957593|ref|XM_005220586.3|	2610	0	PREDICTED: Bos taurus Sp2 transcription factor (SP2), transcript variant X1, mRNA	Q5E9U0	622	0	Transcription factor Sp2	.	.	.	.	pfam13465	zf-H2C2_2	Zinc-finger double domain.	GO:0035264|multicellular organism growth;GO:0006357|regulation of transcription from RNA polymerase II promoter;GO:0006351|transcription, DNA-templated;	GO:0005634|nucleus;	GO:0042826|histone deacetylase binding;GO:0046872|metal ion binding;GO:0000978|RNA polymerase II core promoter proximal region sequence-specific DNA binding;GO:0000981|RNA polymerase II transcription factor activity, sequence-specific DNA binding;GO:0001078|transcriptional repressor activity, RNA polymerase II core promoter proximal region sequence-specific binding;	K09192	SP2; transcription factor Sp2
gene11440	74	179	267	108.124	10	29	40	6.87646	2.78167	0.00420381	0.2684	up	yes	SORBS3	protein_coding	chrNC_037335.1:69848988-69878598:+	gi|528959116|ref|XP_005210295.1|	3386	0	PREDICTED: vinexin isoform X1 [Bos taurus]	gi|982933832|ref|XM_005210238.3|	3235	0	PREDICTED: Bos taurus sorbin and SH3 domain containing 3 (SORBS3), transcript variant X1, mRNA	O60504	1016	0	Vinexin	.	.	.	.	pfam00018	SH3_1	SH3 domain. SH3 (Src homology 3) domains are often indicative of a protein involved in signal transduction related to cytoskeletal organisation. First described in the Src cytoplasmic tyrosine kinase. The structure is a partly opened beta barrel.	GO:0007015|actin filament organization;GO:0007155|cell adhesion;GO:0031589|cell-substrate adhesion;GO:0006936|muscle contraction;GO:0000122|negative regulation of transcription from RNA polymerase II promoter;GO:0051495|positive regulation of cytoskeleton organization;GO:0043410|positive regulation of MAPK cascade;GO:0051496|positive regulation of stress fiber assembly;	GO:0005856|cytoskeleton;GO:0005829|cytosol;GO:0005925|focal adhesion;GO:0005634|nucleus;	GO:0005200|structural constituent of cytoskeleton;GO:0008134|transcription factor binding;GO:0017166|vinculin binding;	.	.
gene11442	62	218	67	73.051	27	16	50	3.59432	1.84572	0.0471577	0.718223	up	yes	PDLIM2	protein_coding	chrNC_037335.1:69882167-69895316:+	gi|77735807|ref|NP_001029602.1|	1532	0	PDZ and LIM domain protein 2 [Bos taurus]	gi|402743662|ref|NM_001034430.2|	1473	0	Bos taurus PDZ and LIM domain 2 (mystique) (PDLIM2), mRNA	Q3T0C8	594	0	PDZ and LIM domain protein 2	.	.	.	.	pfam00595	PDZ	PDZ domain (Also known as DHR or GLGF). PDZ domains are found in diverse signaling proteins.	.	GO:0005737|cytoplasm;GO:0005856|cytoskeleton;	GO:0046872|metal ion binding;	.	.
gene11462	3	173	177	67.5661	22	6	2	16.1567	4.01406	0.0038896	0.257738	up	yes	NKX3-1	protein_coding	chrNC_037335.1:70785711-70791605:-	gi|528959212|ref|XP_005210335.1|	1024	3e-127	PREDICTED: homeobox protein Nkx-3.1 isoform X1 [Bos taurus]	gi|741936261|ref|XM_005210278.2|	3275	0	PREDICTED: Bos taurus NK3 homeobox 1 (NKX3-1), transcript variant X1, mRNA	Q99801	266	9e-80	Homeobox protein Nkx-3.1	.	.	.	.	pfam00046	Homeobox	Homeobox domain.	GO:0006919|activation of cysteine-type endopeptidase activity involved in apoptotic process;GO:0030521|androgen receptor signaling pathway;GO:0060442|branching involved in prostate gland morphogenesis;GO:0048754|branching morphogenesis of an epithelial tube;GO:0035690|cellular response to drug;GO:0071456|cellular response to hypoxia;GO:0071347|cellular response to interleukin-1;GO:0071383|cellula…	GO:0005622|intracellular;GO:0005634|nucleus;	GO:0004882|androgen receptor activity;GO:0001047|core promoter binding;GO:0003700|transcription factor activity, sequence-specific DNA binding;GO:0030284|estrogen receptor activity;GO:0030331|estrogen receptor binding;GO:0042826|histone deacetylase binding;GO:0097162|MADS box domain binding;GO:0030295|protein kinase activator activity;GO:0043621|protein self-association;GO:0000981|RNA polymerase …	K09348	NKX3-1; homeobox protein Nkx-3.1
gene11486	0	0	0	9.96626	10	0	42	0.00946793	-6.72274	0.032158	0.635121	down	yes	LOC104969415	lncRNA	chrNC_037335.1:73448793-73453530:+	gi|803293224|ref|XP_012006273.1|	136	4e-06	PREDICTED: uncharacterized protein LOC105616290 [Ovis aries musimon]	gi|982986625|ref|XR_801868.2|	1152	0	PREDICTED: Bos taurus uncharacterized LOC104969415 (LOC104969415), ncRNA	.	.	.	.	.	.	.	.	pfam14066	DUF4256	Protein of unknown function (DUF4256). This family of proteins is functionally uncharacterized. This family of proteins is found in bacteria. Proteins in this family are approximately 190 amino acids in length.	.	.	.	.	.
gene11491	175	263	55	446.434	245	305	1403	0.2157	-2.2129	0.0299764	0.612055	down	yes	DPYSL2	protein_coding	chrNC_037335.1:73756755-73875381:+	gi|528959240|ref|XP_005210342.1|	3534	0	PREDICTED: dihydropyrimidinase-related protein 2 isoform X1 [Bos taurus]	gi|982933949|ref|XM_005210285.3|	4799	0	PREDICTED: Bos taurus dihydropyrimidinase like 2 (DPYSL2), transcript variant X1, mRNA	O02675	1122	0	Dihydropyrimidinase-related protein 2	PA0441	427	3e-133	COG0044	pfam01979	Amidohydro_1	Amidohydrolase family. This family of enzymes are a a large metal dependent hydrolase superfamily. The family includes Adenine deaminase EC:3.5.4.2 that hydrolyses adenine to form hypoxanthine and ammonia. Adenine deaminases reaction is important for adenine utilisation as a purine and also as a nitrogen source. This family also includes dihydroorotase and N-acetylglucosamine-6-phosphate deacetyl…	GO:0007411|axon guidance;GO:0007420|brain development;GO:0007010|cytoskeleton organization;GO:0006897|endocytosis;GO:0030516|regulation of axon extension;	GO:0030424|axon;GO:0005856|cytoskeleton;GO:0005829|cytosol;GO:0030425|dendrite;GO:0043209|myelin sheath;GO:0043025|neuronal cell body;GO:0005886|plasma membrane;	GO:0016810|hydrolase activity, acting on carbon-nitrogen (but not peptide) bonds;GO:0008017|microtubule binding;GO:0019901|protein kinase binding;	K07528	DPYSL2, CRMP2; dihydropyrimidinase-like 2
gene11501	39	100	16	336.836	924	567	573	0.0796638	-3.64993	4.7731e-07	0.000474671	down	yes	GULO	protein_coding	chrNC_037335.1:74668722-74693888:+	gi|77404231|ref|NP_001029215.1|	2223	0	L-gulonolactone oxidase [Bos taurus]	gi|402692363|ref|NM_001034043.2|	1958	0	Bos taurus L-gulono-gamma-lactone oxidase (GULO), mRNA	Q3ZC33	860	0	L-gulonolactone oxidase	SPAPB1A10.12c	231	5e-65	COG0277	pfam04030	ALO	D-arabinono-1,4-lactone oxidase. This domain is specific to D-arabinono-1,4-lactone oxidase EC:1.1.3.-, which is involved in the final step of the D-erythroascorbic acid biosynthesis pathway.	GO:0019853|L-ascorbic acid biosynthetic process;	GO:0005789|endoplasmic reticulum membrane;GO:0016021|integral component of membrane;GO:0031090|organelle membrane;	GO:0003885|D-arabinono-1,4-lactone oxidase activity;GO:0050660|flavin adenine dinucleotide binding;GO:0050105|L-gulonolactone oxidase activity;	K00103	GULO; L-gulonolactone oxidase [EC:1.1.3.8]
gene11515	308	232	86	1203.86	1592	596	3953	0.0922081	-3.43896	0.000227241	0.0561679	down	yes	NOL6	protein_coding	chrNC_037335.1:75209908-75221988:-	gi|149944725|ref|NP_001092655.1|	5522	0	nucleolar protein 6 [Bos taurus]	gi|149944724|ref|NM_001099185.1|	4542	0	Bos taurus nucleolar protein 6 (NOL6), mRNA	Q9H6R4	1936	0	Nucleolar protein 6	.	.	.	.	pfam03813	Nrap	Nrap protein. Members of this family are nucleolar RNA-associated proteins (Nrap) which are highly conserved from yeast (Saccharomyces cerevisiae) to human. In the mouse, Nrap is ubiquitously expressed and is specifically localized in the nucleolus. Nrap is a large nucleolar protein (of more than 1000 amino acids). Nrap appears to be associated with ribosome biogenesis by interacting with pre-rRN…	GO:0006364|rRNA processing;GO:0006409|tRNA export from nucleus;	GO:0000794|condensed nuclear chromosome;GO:0032545|CURI complex;GO:0005739|mitochondrion;GO:0005730|nucleolus;GO:0005654|nucleoplasm;GO:0005634|nucleus;GO:0032040|small-subunit processome;GO:0034456|UTP-C complex;	GO:0003723|RNA binding;	K14544	UTP22, NOL6; U3 small nucleolar RNA-associated protein 22
gene11556	0	0	0	5.26739	9	3	18	0.0179491	-5.79994	0.0264065	NA	down	yes	MIR7-2	miRNA	chrNC_037335.1:77219305-77219328:-	.	.	.	.	.	.	.	.	.	.	.	.	.	.	.	.	.	.	.	.	.	.	.	.
gene11676	0	81	4	13.4241	0	1	0	80.4966	6.33086	0.0184333	0.519388	up	yes	LOC101902554	pseudogene	chrNC_037335.1:89713730-89715713:+	gi|410052767|ref|XP_001136125.2|	140	3e-24	PREDICTED: ubiquitin-60S ribosomal protein L40-like [Pan troglodytes]	gi|850477813|gb|CP011887.1|	1198	0	Ovis canadensis canadensis isolate 43U chromosome 2 sequence	P62865	67.8	8e-19	Ubiquitin-like protein FUBI	.	.	.	.	pfam04758	Ribosomal_S30	Ribosomal protein S30.	.	.	.	K02983	RP-S30e, RPS30; small subunit ribosomal protein S30e
gene117	0	0	0	32.8581	45	1	131	0.00286942	-8.44502	0.000207838	0.0532381	down	yes	MAP3K7CL	protein_coding	chrNC_037328.1:7005503-7053929:-	gi|296491647|tpg|DAA33680.1|	1075	4e-138	TPA: chromosome 21 open reading frame 7 ortholog [Bos taurus]	gi|982975163|ref|XM_010824669.2|	1954	0	PREDICTED: Bos taurus MAP3K7 C-terminal like (MAP3K7CL), transcript variant X1, mRNA	P58500	237	2e-72	MAP3K7 C-terminal-like protein	.	.	.	.	pfam04111	APG6	Autophagy protein Apg6. In yeast, 15 Apg proteins coordinate the formation of autophagosomes. Autophagy is a bulk degradation process induced by starvation in eukaryotic cells. Apg6/Vps30p has two distinct functions in the autophagic process, either associated with the membrane or in a retrieval step of the carboxypeptidase Y sorting pathway.	GO:0000186|activation of MAPKK activity;	GO:0005622|intracellular;	GO:0004709|MAP kinase kinase kinase activity;	.	.
gene11812	1425	838	1239	796.285	362	767	158	3.22403	1.68887	0.0149705	0.482695	up	yes	SLC31A2	protein_coding	chrNC_037335.1:102402632-102411017:+	gi|942074941|ref|XP_014335852.1|	485	8e-54	PREDICTED: probable low affinity copper uptake protein 2 isoform X1 [Bos mutus]	gi|742098050|ref|XM_010835188.1|	2120	0	PREDICTED: Bison bison bison solute carrier family 31 (copper transporter), member 2 (SLC31A2), mRNA	Q9CPU9	151	5e-41	Probable low affinity copper uptake protein 2	.	.	.	.	pfam04145	Ctr	Ctr copper transporter family. The redox active metal copper is an essential cofactor in critical biological processes such as respiration, iron transport, oxidative stress protection, hormone production, and pigmentation. A widely conserved family of high-affinity copper transport proteins (Ctr proteins) mediates copper uptake at the plasma membrane. A series of clustered methionine residues in …	GO:0006878|cellular copper ion homeostasis;GO:0006811|ion transport;GO:1902311|regulation of copper ion transmembrane transport;	GO:0016021|integral component of membrane;GO:0005770|late endosome;GO:0016020|membrane;GO:0055037|recycling endosome;	.	K14687	SLC31A2, CTR2; solute carrier family 31 (copper transporter), member 2
gene11813	477	292	409	272.784	146	251	70	2.9653	1.56818	0.0139028	0.464509	up	yes	LOC112447842	lncRNA	chrNC_037335.1:102408789-102410021:-	gi|594031550|ref|XP_006040591.1|	138	1e-08	PREDICTED: probable low affinity copper uptake protein 2-like, partial [Bubalus bubalis]	gi|850477813|gb|CP011887.1|	348	0	Ovis canadensis canadensis isolate 43U chromosome 2 sequence	.	.	.	.	.	.	.	.	pfam06151	Trehalose_recp	Trehalose receptor. In Drosophila, taste is perceived by gustatory neurons located in sensilla distributed on several different appendages throughout the body of the animal. This family represents the taste receptor sensitive to trehalose.	.	.	.	.	.
gene11841	54	18	2	109.344	87	94	352	0.119437	-3.06568	0.0116585	0.433571	down	yes	WHRN	protein_coding	chrNC_037335.1:103621005-103712454:-	gi|528959989|ref|XP_005210632.1|	4123	0	PREDICTED: whirlin isoform X1 [Bos taurus]	gi|982987075|ref|XM_015464690.1|	3466	0	PREDICTED: Bos taurus deafness, autosomal recessive 31 (DFNB31), transcript variant X1, mRNA	Q9P202	1417	0	Whirlin	.	.	.	.	pfam00595	PDZ	PDZ domain (Also known as DHR or GLGF). PDZ domains are found in diverse signaling proteins.	GO:0060122|inner ear receptor stereocilium organization;GO:0001895|retina homeostasis;GO:0050953|sensory perception of light stimulus;GO:0007605|sensory perception of sound;	GO:0005737|cytoplasm;GO:0030426|growth cone;GO:0032420|stereocilium;	.	.	.
gene11849	37	53	63	271.448	96	9	1108	0.11026	-3.18102	0.0260256	0.578557	down	yes	TNFSF15	protein_coding	chrNC_037335.1:103968196-103988664:-	gi|329664948|ref|NP_001192711.1|	1311	8e-179	tumor necrosis factor ligand superfamily member 15 [Bos taurus]	gi|329664947|ref|NM_001205782.1|	1215	0	Bos taurus tumor necrosis factor superfamily member 15 (TNFSF15), mRNA	O95150	414	6e-143	Tumor necrosis factor ligand superfamily member 15	.	.	.	.	pfam00229	TNF	TNF(tumor Necrosis Factor) family.	GO:0006919|activation of cysteine-type endopeptidase activity involved in apoptotic process;GO:0007250|activation of NF-kappaB-inducing kinase activity;GO:0006915|apoptotic process;GO:0042107|cytokine metabolic process;GO:0006955|immune response;GO:0007165|signal transduction;GO:0033209|tumor necrosis factor-mediated signaling pathway;	GO:0005615|extracellular space;GO:0016021|integral component of membrane;GO:0005887|integral component of plasma membrane;GO:0005622|intracellular;GO:0005886|plasma membrane;	GO:0005125|cytokine activity;GO:0005102|receptor binding;GO:0005164|tumor necrosis factor receptor binding;	K05478	TNFSF15, VEGI; tumor necrosis factor ligand superfamily member 15
gene11856	3	0	0	36.5589	108	1	111	0.0133692	-6.22494	0.00172044	0.176796	down	yes	TNC	protein_coding	chrNC_037335.1:104208978-104311440:-	gi|528959916|ref|XP_005210603.1|	12443	0	PREDICTED: tenascin isoform X1 [Bos taurus]	gi|982934423|ref|XM_005210546.3|	8108	0	PREDICTED: Bos taurus tenascin C (TNC), transcript variant X1, mRNA	P24821	2800	0	Tenascin	.	.	.	.	pfam00147	Fibrinogen_C	Fibrinogen beta and gamma chains, C-terminal globular domain.	GO:0060447|bud outgrowth involved in lung branching;GO:0007155|cell adhesion;GO:0044267|cellular protein metabolic process;GO:0071799|cellular response to prostaglandin D stimulus;GO:0071300|cellular response to retinoic acid;GO:0071305|cellular response to vitamin D;GO:0030198|extracellular matrix organization;GO:0060739|mesenchymal-epithelial cell signaling involved in prostate gland developmen…	GO:0005604|basement membrane;GO:0005788|endoplasmic reticulum lumen;GO:0031012|extracellular matrix;GO:0005576|extracellular region;GO:0005615|extracellular space;GO:0005925|focal adhesion;GO:0005614|interstitial matrix;GO:0016020|membrane;	GO:0045545|syndecan binding;	K06252	TN; tenascin
gene11863	345	436	330	940.443	3861	808	850	0.25179	-1.9897	0.00312034	0.238699	down	yes	TRIM32	protein_coding	chrNC_037335.1:105876076-105887775:+	gi|115496330|ref|NP_001069292.1|	3296	0	E3 ubiquitin-protein ligase TRIM32 [Bos taurus]	gi|741937118|ref|XM_005210578.2|	3185	0	PREDICTED: Bos taurus tripartite motif containing 32 (TRIM32), transcript variant X4, mRNA	Q13049	1196	0	E3 ubiquitin-protein ligase TRIM32	.	.	.	.	pfam13445	zf-RING_UBOX	RING-type zinc-finger. This zinc-finger is a typical RING-type of plant ubiquitin ligases.	GO:0007014|actin ubiquitination;GO:0061564|axon development;GO:0045444|fat cell differentiation;GO:0045087|innate immune response;GO:0046716|muscle cell cellular homeostasis;GO:0048147|negative regulation of fibroblast proliferation;GO:1902230|negative regulation of intrinsic apoptotic signaling pathway in response to DNA damage;GO:1902187|negative regulation of viral release from host cell;GO:00…	GO:0005737|cytoplasm;GO:0005829|cytosol;GO:0005634|nucleus;GO:0005863|striated muscle myosin thick filament;	GO:0042802|identical protein binding;GO:0017022|myosin binding;GO:0043621|protein self-association;GO:0003723|RNA binding;GO:0030957|Tat protein binding;GO:0003713|transcription coactivator activity;GO:0031369|translation initiation factor binding;GO:0043130|ubiquitin binding;GO:0061630|ubiquitin protein ligase activity;GO:0004842|ubiquitin-protein transferase activity;GO:0008270|zinc ion binding;	K10607	TRIM32, HT2A; tripartite motif-containing protein 32 [EC:2.3.2.27]
gene1188	26	286	74	67.0058	0	25	0	17.1713	4.10193	0.0259369	0.578557	up	yes	MX2	protein_coding	chrNC_037328.1:141621098-141658226:+	gi|594108242|ref|XP_006077005.1|	3827	0	PREDICTED: interferon-induced GTP-binding protein Mx2 isoform X1 [Bubalus bubalis]	gi|982912213|ref|XM_015473641.1|	4294	0	PREDICTED: Bos taurus MX dynamin-like GTPase 2 (MX2), transcript variant X1, mRNA	Q9BDI7	1469	0	Interferon-induced GTP-binding protein Mx2	SPAC767.01c	207	1e-55	COG0699	pfam01031	Dynamin_M	Dynamin central region. This region lies between the GTPase domain, see pfam00350, and the pleckstrin homology (PH) domain, see pfam00169.	GO:0051607|defense response to virus;GO:0003374|dynamin polymerization involved in mitochondrial fission;GO:0045087|innate immune response;GO:0061025|membrane fusion;GO:0000266|mitochondrial fission;GO:0009615|response to virus;	GO:0031966|mitochondrial membrane;GO:0005634|nucleus;	GO:0005525|GTP binding;GO:0003924|GTPase activity;GO:0008017|microtubule binding;	.	.
gene11948	0	2	0	15.8082	72	25	16	0.0209409	-5.57753	0.000912785	0.125751	down	yes	ADGRB3	protein_coding	chrNC_037336.1:7360521-8248302:+	gi|594110996|ref|XP_006078333.1|	7681	0	PREDICTED: brain-specific angiogenesis inhibitor 3-like isoform X2 [Bubalus bubalis]	gi|965952490|ref|XM_012183405.2|	5784	0	PREDICTED: Ovis aries adhesion G protein-coupled receptor B3 (ADGRB3), transcript variant X2, mRNA	O60242	2896	0	Adhesion G protein-coupled receptor B3	.	.	.	.	pfam00002	7tm_2	7 transmembrane receptor (Secretin family). This family is known as Family B, the secretin-receptor family or family 2 of the G-protein-coupled receptors (GCPRs).They have been described in many animal species, but not in plants, fungi or prokaryotes. Three distinct sub-families are recognized. Subfamily B1 contains classical hormone receptors, such as receptors for secretin and glucagon, that ar…	GO:0007166|cell surface receptor signaling pathway;GO:0007186|G-protein coupled receptor signaling pathway;GO:0007520|myoblast fusion;GO:0016525|negative regulation of angiogenesis;GO:0016322|neuron remodeling;GO:0051965|positive regulation of synapse assembly;GO:0048814|regulation of dendrite morphogenesis;	GO:0016021|integral component of membrane;GO:0005886|plasma membrane;GO:0098794|postsynapse;GO:0043083|synaptic cleft;	GO:0004930|G-protein coupled receptor activity;GO:0005096|GTPase activator activity;	K04598	BAI3; brain-specific angiogenesis inhibitor 3
gene11977	10	0	32	8.30056	1	0	0	49.4692	5.62846	0.0403383	0.690941	up	yes	LOC104972957	protein_coding	chrNC_037336.1:12728641-12731448:-	gi|440900470|gb|ELR51599.1|	503	1e-52	hypothetical protein M91_08913 [Bos mutus]	gi|982987301|ref|XM_015464744.1|	1243	0	PREDICTED: Bos taurus KH homology domain containing 1 (KHDC1), transcript variant X3, mRNA	.	.	.	.	.	.	.	.	pfam15268	Dapper	Dapper. This is a family of signalling proteins. They act in a diverse range of signaling pathways and have a range of binding partners. They act as homo- and heterodimers.	.	.	.	.	.
gene12031	5	18	8	5.203	0	0	0	61.4041	5.94026	0.0170047	NA	up	yes	LOC112448017	lncRNA	chrNC_037336.1:20134847-20138641:+	.	.	.	.	gi|850485237|gb|CP011893.1|	726	0	Ovis canadensis canadensis isolate 43U chromosome 8 sequence	.	.	.	.	.	.	.	.	pfam07851	TMPIT	TMPIT-like protein. A number of members of this family are annotated as being transmembrane proteins induced by tumor necrosis factor alpha, but no literature was found to support this.	.	.	.	.	.
gene12033	748	710	172	319.826	57	198	107	4.49974	2.16984	0.00716232	0.343995	up	yes	FAM46A	protein_coding	chrNC_037336.1:21497817-21504859:-	gi|528909137|ref|XP_005194642.1|	2283	0	PREDICTED: protein FAM46A isoform X2 [Bos taurus]	gi|982987359|ref|XM_592539.8|	5599	0	PREDICTED: Bos taurus family with sequence similarity 46 member A (FAM46A), transcript variant X1, mRNA	Q96IP4	832	0	Terminal nucleotidyltransferase 5A	.	.	.	.	pfam07984	DUF1693	Domain of unknown function (DUF1693). This family contains many hypothetical proteins. It also includes four nematode prion-like proteins. This domain has been identified as part of the nucleotidyltransferase superfamily.	.	.	GO:0016779|nucleotidyltransferase activity;GO:0003723|RNA binding;	.	.
gene12062	268	230	77	352.91	523	380	680	0.359152	-1.47733	0.032665	0.635728	down	yes	RSPO3	protein_coding	chrNC_037336.1:24092390-24186517:-	gi|426234403|ref|XP_004011185.1|	1097	2e-141	PREDICTED: R-spondin-3 [Ovis aries]	gi|115496773|ref|NM_001076034.1|	2199	0	Bos taurus R-spondin 3 (RSPO3), mRNA	Q1RMU1	426	8e-143	R-spondin-3	.	.	.	.	pfam00090	TSP_1	Thrombospondin type 1 domain.	GO:0001974|blood vessel remodeling;GO:2000052|positive regulation of non-canonical Wnt signaling pathway;GO:0002040|sprouting angiogenesis;GO:0016055|Wnt signaling pathway;	GO:0005576|extracellular region;	GO:0008201|heparin binding;	.	.
gene12150	71	370	79	97.0929	84	14	4	6.54793	2.71104	0.0162513	0.498004	up	yes	DSE	protein_coding	chrNC_037336.1:34276663-34353029:-	gi|803097520|ref|XP_004011231.2|	5053	0	PREDICTED: dermatan-sulfate epimerase isoform X3 [Ovis aries]	gi|982934881|ref|XM_010808410.2|	3723	0	PREDICTED: Bos taurus dermatan sulfate epimerase (DSE), transcript variant X3, mRNA	P0C2H4	1906	0	Dermatan-sulfate epimerase	.	.	.	.	pfam10435	BetaGal_dom2	Beta-galactosidase, domain 2. This is the second domain of the five-domain beta-galactosidase enzyme that altogether catalyses the hydrolysis of beta(1-3) and beta(1-4) galactosyl bonds in oligosaccharides as well as the inverse reaction of enzymatic condensation and trans-glycosylation. This domain is made up of 16 antiparallel beta-strands and an alpha-helix at its C terminus. The fold of this …	GO:0030206|chondroitin sulfate biosynthetic process;GO:0015012|heparan sulfate proteoglycan biosynthetic process;	GO:0005783|endoplasmic reticulum;GO:0005794|Golgi apparatus;GO:0016021|integral component of membrane;	GO:0047757|chondroitin-glucuronate 5-epimerase activity;	.	.
gene12154	1125	1117	759	722.737	469	841	188	2.31127	1.20868	0.0499608	0.719452	up	yes	NT5DC1	protein_coding	chrNC_037336.1:34457900-34566890:-	gi|528960483|ref|XP_005210800.1|	2265	0	PREDICTED: 5'-nucleotidase domain-containing protein 1 isoform X1 [Bos taurus]	gi|982934877|ref|XM_005210743.3|	3143	0	PREDICTED: Bos taurus 5'-nucleotidase domain containing 1 (NT5DC1), transcript variant X1, mRNA	Q2TBU5	872	0	5'-nucleotidase domain-containing protein 1	.	.	.	.	pfam05761	5_nucleotid	5' nucleotidase family. This family of eukaryotic proteins includes 5' nucleotidase enzymes, such as purine 5'-nucleotidase EC:3.1.3.5.	.	.	GO:0008253|5'-nucleotidase activity;GO:0046872|metal ion binding;	.	.
gene12257	1	1	0	12.1321	20	16	34	0.0277957	-5.16899	0.00158098	0.173091	down	yes	BVES	protein_coding	chrNC_037336.1:44880414-44931248:+	gi|528909326|ref|XP_590718.4|	1723	0	PREDICTED: blood vessel epicardial substance isoform X1 [Bos taurus]	gi|982987604|ref|XM_005199388.3|	4808	0	PREDICTED: Bos taurus blood vessel epicardial substance (BVES), transcript variant X2, mRNA	B8Q0B2	610	0	Blood vessel epicardial substance	.	.	.	.	pfam04831	Popeye	Popeye protein conserved region. The function of Popeye proteins is not well understood. They are predominantly expressed in cardiac and skeletal muscle. This family represents a conserved region which includes three potential transmembrane domains.	GO:0090136|epithelial cell-cell adhesion;GO:0007507|heart development;GO:0040017|positive regulation of locomotion;GO:0001921|positive regulation of receptor recycling;GO:0008360|regulation of cell shape;GO:0043087|regulation of GTPase activity;GO:0002931|response to ischemia;GO:0007519|skeletal muscle tissue development;GO:0034446|substrate adhesion-dependent cell spreading;GO:0016192|vesicle-me…	GO:0005923|bicellular tight junction;GO:0005901|caveola;GO:0016021|integral component of membrane;GO:0016328|lateral plasma membrane;GO:0005886|plasma membrane;GO:0042383|sarcolemma;	GO:0030552|cAMP binding;GO:0005198|structural molecule activity;	.	.
gene12279	0	0	0	9.59189	0	14	36	0.00983707	-6.66756	0.0330846	0.639233	down	yes	SIM1	protein_coding	chrNC_037336.1:49486349-49554234:+	gi|555981519|ref|XP_005902674.1|	3957	0	PREDICTED: single-minded homolog 1 [Bos mutus]	gi|300794522|ref|NM_001192972.1|	2301	0	Bos taurus single-minded homolog 1 (Drosophila) (SIM1), mRNA	P81133	1489	0	Single-minded homolog 1	.	.	.	.	pfam06621	SIM_C	Single-minded protein C-terminus. This family represents the C-terminal region of the eukaryotic single-minded (SIM) protein. Drosophila single-minded acts as a positive master gene regulator in central nervous system midline formation. There are two homologues in mammals: SIM1 and SIM2, which are members of the basic-helix-loop-helix PAS family of transcription factors. SIM1 and SIM2 are novel h…	GO:0030154|cell differentiation;GO:0007399|nervous system development;GO:0006357|regulation of transcription from RNA polymerase II promoter;GO:0006351|transcription, DNA-templated;GO:0001657|ureteric bud development;	GO:0005634|nucleus;	GO:0003677|DNA binding;GO:0003700|transcription factor activity, sequence-specific DNA binding;GO:0046982|protein heterodimerization activity;GO:0000981|RNA polymerase II transcription factor activity, sequence-specific DNA binding;	K09100	SIM; single-minded
gene12293	47	66	0	133.462	559	75	187	0.151114	-2.72629	0.0490753	0.718223	down	yes	FBXL4	protein_coding	chrNC_037336.1:50809431-50885034:+	gi|115497022|ref|NP_001069527.1|	3218	0	F-box/LRR-repeat protein 4 [Bos taurus]	gi|742096184|ref|XM_010834735.1|	2386	0	PREDICTED: Bison bison bison F-box and leucine-rich repeat protein 4 (FBXL4), transcript variant X2, mRNA	Q0VD31	1222	0	F-box/LRR-repeat protein 4	.	.	.	.	pfam12937	F-box-like	F-box-like. This is an F-box-like family.	.	GO:0005758|mitochondrial intermembrane space;GO:0005634|nucleus;	.	K10270	FBXL4; F-box and leucine-rich repeat protein 4
gene12395	10	10	2	19.8487	20	41	38	0.218153	-2.19659	0.0399245	0.688868	down	yes	LOC101904039	pseudogene	chrNC_037336.1:65492627-65494714:-	gi|677554992|gb|KFR14415.1|	568	1e-71	ADP-ribosylation factor-like 6-interacting protein 1, partial [Opisthocomus hoazin]	gi|942094020|ref|XM_005908583.2|	1981	0	PREDICTED: Bos mutus ADP-ribosylation factor-like 6 interacting protein 1 (ARL6IP1), transcript variant X1, mRNA	Q5R454	237	2e-71	ADP-ribosylation factor-like protein 6-interacting protein 1	.	.	.	.	pfam02453	Reticulon	Reticulon. Reticulon, also know as neuroendocrine-specific protein (NSP), is a protein of unknown function which associates with the endoplasmic reticulum. This family represents the C-terminal domain of the three reticulon isoforms and their homologues.	GO:0006915|apoptotic process;GO:0006613|cotranslational protein targeting to membrane;GO:0071787|endoplasmic reticulum tubular network assembly;GO:1990809|endoplasmic reticulum tubular network membrane organization;GO:0043066|negative regulation of apoptotic process;GO:0043154|negative regulation of cysteine-type endopeptidase activity involved in apoptotic process;GO:0002038|positive regulation …	GO:0005829|cytosol;GO:0005783|endoplasmic reticulum;GO:0005789|endoplasmic reticulum membrane;GO:0030176|integral component of endoplasmic reticulum membrane;GO:0005784|Sec61 translocon complex;	GO:0042802|identical protein binding;	.	.
gene12407	3	2	10	36.5475	54	28	111	0.0829776	-3.59113	0.00263467	0.220504	down	yes	LAMA2	protein_coding	chrNC_037336.1:66989322-67689094:+	gi|742095761|ref|XP_010832946.1|	16245	0	PREDICTED: laminin subunit alpha-2 isoform X1 [Bison bison bison]	gi|742095764|ref|XM_010834645.1|	9527	0	PREDICTED: Bison bison bison laminin, alpha 2 (LAMA2), transcript variant X2, mRNA	P24043	5798	0	Laminin subunit alpha-2	.	.	.	.	pfam00055	Laminin_N	Laminin N-terminal (Domain VI).	GO:0007411|axon guidance;GO:0007155|cell adhesion;GO:0030198|extracellular matrix organization;GO:0007517|muscle organ development;GO:0032224|positive regulation of synaptic transmission, cholinergic;GO:0030155|regulation of cell adhesion;GO:0030334|regulation of cell migration;GO:0045995|regulation of embryonic development;GO:0014037|Schwann cell differentiation;	GO:0005605|basal lamina;GO:0005604|basement membrane;GO:0043197|dendritic spine;GO:0005576|extracellular region;GO:0042383|sarcolemma;	GO:0005102|receptor binding;GO:0005198|structural molecule activity;	K05637	LAMA1_2; laminin, alpha 1/2
gene12474	17	151	195	79.0248	18	50	16	5.16144	2.36777	0.0290572	0.606514	up	yes	LOC112448169	snoRNA	chrNC_037336.1:70980039-70980168:+	.	.	.	.	gi|850485237|gb|CP011893.1|	117	3e-53	Ovis canadensis canadensis isolate 43U chromosome 8 sequence	.	.	.	.	.	.	.	.	pfam09661	DUF2398	Protein of unknown function (DUF2398). Proteins in this entry are encoded within a conserved gene four-gene neighbourhood found sporadically in a phylogenetically broad range of bacteria including: Nocardia farcinica, Symbiobacterium thermophilum, and Streptomyces avermitilis (Actinobacteria), Geobacillus kaustophilus (Firmicutes), Azoarcus sp. EbN1 and Ralstonia solanacearum (Betaproteobacteria).	.	.	.	.	.
gene12498	674	2688	1048	926.104	749	523	123	3.8511	1.94527	0.011915	0.433571	up	yes	AHI1	protein_coding	chrNC_037336.1:73329650-73549068:-	gi|594070898|ref|XP_006059325.1|	5752	0	PREDICTED: jouberin isoform X1 [Bubalus bubalis]	gi|594070897|ref|XM_006059263.1|	4530	0	PREDICTED: Bubalus bubalis Abelson helper integration site 1 (AHI1), transcript variant X1, mRNA	Q8N157	1778	0	Jouberin	.	.	.	.	pfam00018	SH3_1	SH3 domain. SH3 (Src homology 3) domains are often indicative of a protein involved in signal transduction related to cytoskeletal organisation. First described in the Src cytoplasmic tyrosine kinase. The structure is a partly opened beta barrel.	GO:0034613|cellular protein localization;GO:0007417|central nervous system development;GO:0060271|cilium morphogenesis;GO:0035844|cloaca development;GO:0001947|heart looping;GO:0030902|hindbrain development;GO:0070121|Kupffer's vesicle development;GO:0070986|left/right axis specification;GO:0001738|morphogenesis of a polarized epithelium;GO:0043066|negative regulation of apoptotic process;GO:0071…	GO:0005912|adherens junction;GO:0005911|cell-cell junction;GO:0005814|centriole;GO:0005813|centrosome;GO:0036064|ciliary basal body;GO:0005929|cilium;GO:0005829|cytosol;GO:0036038|TCTN-B9D complex;	GO:0042802|identical protein binding;	K16740	AHI1; jouberin
gene12524	0	0	0	22.9568	185	8	0	0.00409778	-7.93094	0.00501567	0.288785	down	yes	LOC112448141	lncRNA	chrNC_037336.1:75828366-75832668:-	.	.	.	.	gi|850485237|gb|CP011893.1|	228	2e-114	Ovis canadensis canadensis isolate 43U chromosome 8 sequence	.	.	.	.	.	.	.	.	pfam00341	PDGF	PDGF/VEGF domain.	.	.	.	.	.
gene12526	30	223	44	53.627	31	13	0	8.55079	3.09606	0.0262842	0.580994	up	yes	ARFGEF3	protein_coding	chrNC_037336.1:75966137-76140045:+	gi|297478721|ref|XP_002690320.1|	10626	0	PREDICTED: brefeldin A-inhibited guanine nucleotide-exchange protein 3 isoform X1 [Bos taurus]	gi|982987939|ref|XM_015464837.1|	13948	0	PREDICTED: Bos taurus ARFGEF family member 3 (ARFGEF3), transcript variant X1, mRNA	Q5TH69	3875	0	Brefeldin A-inhibited guanine nucleotide-exchange protein 3	.	.	.	.	pfam09324	DUF1981	Domain of unknown function (DUF1981). Members of this family of functionally uncharacterized domains are found in various plant and yeast protein transport proteins.	GO:0010923|negative regulation of phosphatase activity;GO:0032012|regulation of ARF protein signal transduction;	GO:0016021|integral component of membrane;GO:0030658|transport vesicle membrane;	GO:0005086|ARF guanyl-nucleotide exchange factor activity;	K17572	ARFGEF3, KEPI; brefeldin A-inhibited guanine nucleotide-exchange protein 3
gene12538	10	98	1	17.2733	0	3	0	37.637	5.23408	0.0155424	0.48931	up	yes	LOC107132781	lncRNA	chrNC_037336.1:77091638-77110878:+	.	.	.	.	gi|982987951|ref|XR_001497185.1|	272	4e-139	PREDICTED: Bos taurus uncharacterized LOC107132781 (LOC107132781), ncRNA	.	.	.	.	.	.	.	.	pfam04780	DUF629	Protein of unknown function (DUF629). This family represents a region of several plant proteins of unknown function. A C2H2 zinc finger is predicted in this region in some family members, but the spacing between the cysteine residues is not conserved throughout the family.	.	.	.	.	.
gene12570	1822	3824	1304	1625.26	1318	1360	611	2.36483	1.24173	0.0258774	0.578557	up	yes	UTRN	protein_coding	chrNC_037336.1:81651775-82208337:+	gi|514239922|ref|NP_001265490.1|	17036	0	utrophin [Bos taurus]	gi|982935396|ref|XM_010808642.2|	12518	0	PREDICTED: Bos taurus utrophin (UTRN), transcript variant X4, mRNA	P46939	6043	0	Utrophin	ECU09g0290	148	2e-35	COG5069	pfam09068	EF-hand_2	EF hand. Members of this family adopt a helix-loop-helix motif, as per other EF hand domains. However, since they do not contain the canonical pattern of calcium binding residues found in many EF hand domains, they do not bind calcium ions. The main function of this domain is the provision of specificity in beta-dystroglycan recognition, though in dystrophin it serves an additional role: stabilis…	GO:0006936|muscle contraction;GO:0007517|muscle organ development;GO:0007528|neuromuscular junction development;GO:0001954|positive regulation of cell-matrix adhesion;GO:2000649|regulation of sodium ion transmembrane transporter activity;GO:0014894|response to denervation involved in regulation of muscle adaptation;	GO:0030054|cell junction;GO:0030864|cortical actin cytoskeleton;GO:0005737|cytoplasm;GO:0005856|cytoskeleton;GO:0016010|dystrophin-associated glycoprotein complex;GO:0070062|extracellular exosome;GO:0030175|filopodium;GO:0031527|filopodium membrane;GO:0030426|growth cone;GO:0016020|membrane;GO:0031594|neuromuscular junction;GO:0005654|nucleoplasm;GO:0005886|plasma membrane;GO:0045211|postsynaptic…	GO:0003779|actin binding;GO:0051015|actin filament binding;GO:0005178|integrin binding;GO:0019901|protein kinase binding;GO:0017166|vinculin binding;GO:0008270|zinc ion binding;	.	.
gene12577	0	0	0	7.28821	7	34	7	0.0129178	-6.27449	0.00792972	0.356424	down	yes	GRM1	protein_coding	chrNC_037336.1:83287324-83715752:+	gi|329664670|ref|NP_001192933.1|	5576	0	metabotropic glutamate receptor 1 [Bos taurus]	gi|982935437|ref|XM_005211024.3|	6795	0	PREDICTED: Bos taurus glutamate receptor, metabotropic 1 (GRM1), transcript variant X1, mRNA	Q13255	2048	0	Metabotropic glutamate receptor 1	.	.	.	.	pfam00003	7tm_3	7 transmembrane sweet-taste receptor of 3 GCPR. This is a domain of seven transmembrane regions that forms the C-terminus of some subclass 3 G-coupled-protein receptors. It is often associated with a downstream cysteine-rich linker domain, NCD3G pfam07562, which is the human sweet-taste receptor, and the N-terminal domain, ANF_receptor pfam01094. The seven TM regions assemble in such a way as to …	GO:0000187|activation of MAPK activity;GO:0000186|activation of MAPKK activity;GO:0007196|adenylate cyclase-inhibiting G-protein coupled glutamate receptor signaling pathway;GO:0071257|cellular response to electrical stimulus;GO:0007268|synaptic transmission;GO:0038042|dimeric G-protein coupled receptor signaling pathway;GO:0007216|G-protein coupled glutamate receptor signaling pathway;GO:0007186…	GO:0030425|dendrite;GO:0038037|G-protein coupled receptor dimeric complex;GO:0038038|G-protein coupled receptor homodimeric complex;GO:0005887|integral component of plasma membrane;GO:0005634|nucleus;GO:0005886|plasma membrane;GO:0014069|postsynaptic density;GO:0042734|presynaptic membrane;	GO:0004930|G-protein coupled receptor activity;GO:0008066|glutamate receptor activity;GO:0042802|identical protein binding;	K04603	GRM1; metabotropic glutamate receptor 1
gene12640	2	0	0	6.44294	33	11	3	0.052535	-4.25058	0.0463089	0.715851	down	yes	ESR1	protein_coding	chrNC_037336.1:88683050-89098471:+	gi|47824866|ref|NP_001001443.1|	2764	0	estrogen receptor [Bos taurus]	gi|965846086|ref|XM_012137954.2|	4917	0	PREDICTED: Ovis aries musimon estrogen receptor 1 (ESR1), transcript variant X5, mRNA	P49884	1069	0	Estrogen receptor	.	.	.	.	pfam00105	zf-C4	Zinc finger, C4 type (two domains). In nearly all cases, this is the DNA binding domain of a nuclear hormone receptor. The alignment contains two Zinc finger domains that are too dissimilar to be aligned with each other.	GO:0071392|cellular response to estradiol stimulus;GO:0030518|intracellular steroid hormone receptor signaling pathway;GO:0043433|negative regulation of sequence-specific DNA binding transcription factor activity;GO:0043124|negative regulation of I-kappaB kinase/NF-kappaB signaling;GO:0007200|phospholipase C-activating G-protein coupled receptor signaling pathway;GO:0007204|positive regulation of…	GO:0005794|Golgi apparatus;GO:0005634|nucleus;GO:0005886|plasma membrane;	GO:0003700|transcription factor activity, sequence-specific DNA binding;GO:0030284|estrogen receptor activity;GO:0043565|sequence-specific DNA binding;GO:0005496|steroid binding;GO:0008270|zinc ion binding;	K08550	NR3A1, ESR1; estrogen receptor alpha
gene12641	95	136	215	415.973	1264	73	842	0.238846	-2.06585	0.0420832	0.698792	down	yes	SYNE1	protein_coding	chrNC_037336.1:89115399-89619117:-	gi|942042727|ref|XP_014332414.1|	43906	0	PREDICTED: LOW QUALITY PROTEIN: nesprin-1 [Bos mutus]	gi|965846105|ref|XM_012137966.2|	25274	0	PREDICTED: Ovis aries musimon spectrin repeat containing, nuclear envelope 1 (SYNE1), transcript variant X4, mRNA	Q8NF91	15210	0	Nesprin-1	ECU09g0290	135	7e-31	COG5069	pfam00307	CH	Calponin homology (CH) domain. The CH domain is found in both cytoskeletal proteins and signal transduction proteins. The CH domain is involved in actin binding in some members of the family. However in calponins there is evidence that the CH domain is not involved in its actin binding activity. Most member proteins have from two to four copies of the CH domain, however some proteins such as calp…	GO:0090286|cytoskeletal anchoring at nuclear membrane;GO:0007030|Golgi organization;GO:0042692|muscle cell differentiation;GO:0090292|nuclear matrix anchoring at nuclear membrane;GO:0006997|nucleus organization;GO:0007283|spermatogenesis;	GO:0005737|cytoplasm;GO:0005856|cytoskeleton;GO:0005794|Golgi apparatus;GO:0016021|integral component of membrane;GO:0034993|LINC complex;GO:0005635|nuclear envelope;GO:0031965|nuclear membrane;GO:0005640|nuclear outer membrane;GO:0005730|nucleolus;GO:0005654|nucleoplasm;GO:0005634|nucleus;GO:0000932|cytoplasmic mRNA processing body;GO:0045211|postsynaptic membrane;GO:0030017|sarcomere;	GO:0003779|actin binding;GO:0051015|actin filament binding;GO:0019899|enzyme binding;GO:0042802|identical protein binding;GO:0005521|lamin binding;GO:0042803|protein homodimerization activity;GO:0003723|RNA binding;	K19326	SYNE1; nesprin-1
gene12665	1	0	0	16.9197	0	3	78	0.0109639	-6.51109	0.0170047	0.506373	down	yes	CLDN20	protein_coding	chrNC_037336.1:91881031-91888803:+	gi|528909621|ref|XP_005199503.1|	1247	3e-157	PREDICTED: claudin-20 [Bos taurus]	gi|594102747|ref|XM_006074363.1|	3624	0	PREDICTED: Bubalus bubalis claudin 20 (CLDN20), mRNA	P56880	343	7e-107	Claudin-20	.	.	.	.	pfam00822	PMP22_Claudin	PMP-22/EMP/MP20/Claudin family.	GO:0016338|calcium-independent cell-cell adhesion via plasma membrane cell-adhesion molecules;	GO:0005923|bicellular tight junction;GO:0016021|integral component of membrane;GO:0005886|plasma membrane;	GO:0042802|identical protein binding;GO:0005198|structural molecule activity;	K06087	CLDN; claudin
gene12685	1458	2242	1187	4996.16	7557	785	15163	0.195794	-2.3526	0.0229988	0.555637	down	yes	LOC515169	pseudogene	chrNC_037336.1:94874800-94876839:+	gi|440900332|gb|ELR51492.1|	1699	0	Ribose-phosphate pyrophosphokinase 1, partial [Bos mutus]	gi|332205988|ref|NG_015902.2|	2040	0	Bos taurus phosphoribosyl pyrophosphate synthetase 1 pseudogene (LOC515169) on chromosome 9	P60892	652	0	Ribose-phosphate pyrophosphokinase 1	SPCC1620.06c	458	1e-155	COG0462	pfam13793	Pribosyltran_N	N-terminal domain of ribose phosphate pyrophosphokinase. This family is frequently found N-terminal to the Pribosyltran, pfam00156.	GO:0006015|5-phosphoribose 1-diphosphate biosynthetic process;GO:0006167|AMP biosynthetic process;GO:0031100|organ regeneration;GO:0046101|hypoxanthine biosynthetic process;GO:0007399|nervous system development;GO:0009116|nucleoside metabolic process;GO:0009165|nucleotide biosynthetic process;GO:0019693|ribose phosphate metabolic process;GO:0034418|urate biosynthetic process;	GO:0032991|macromolecular complex;GO:0002189|ribose phosphate diphosphokinase complex;	GO:0043531|ADP binding;GO:0016208|AMP binding;GO:0005524|ATP binding;GO:0030246|carbohydrate binding;GO:0019003|GDP binding;GO:0016301|kinase activity;GO:0000287|magnesium ion binding;GO:0042803|protein homodimerization activity;GO:0004749|ribose phosphate diphosphokinase activity;	K00948	PRPS, prsA; ribose-phosphate pyrophosphokinase [EC:2.7.6.1]
gene12692	11	131	29	30.7947	10	12	0	9.34215	3.22375	0.0267926	0.588253	up	yes	LOC104969640	lncRNA	chrNC_037336.1:95149499-95152387:-	gi|982935568|ref|XP_015327881.1|	225	5e-19	PREDICTED: synaptotagmin-like protein 3 isoform X2 [Bos taurus]	gi|982988174|ref|XR_802250.2|	537	0	PREDICTED: Bos taurus uncharacterized LOC104969640 (LOC104969640), ncRNA	Q4VX76	80.1	4e-16	Synaptotagmin-like protein 3	.	.	.	.	pfam13888	MRF_C2	Myelin gene regulatory factor C-terminal domain 2. This domain is found further downstream of Peptidase_S74, pfam13884, and MRF_C1, pfam13887. The function is not known.	GO:0048791|calcium ion-dependent exocytosis of neurotransmitter;GO:0006886|intracellular protein transport;GO:0017158|regulation of calcium ion-dependent exocytosis;GO:0006906|vesicle fusion;	GO:0070382|exocytic vesicle;GO:0019897|extrinsic component of plasma membrane;GO:0005886|plasma membrane;GO:0098793|presynapse;	GO:0005509|calcium ion binding;GO:0005544|calcium-dependent phospholipid binding;GO:0030276|clathrin binding;GO:0042043|neurexin family protein binding;GO:0017137|Rab GTPase binding;GO:0019905|syntaxin binding;	K17598	SYTL; synaptotagmin-like protein
gene12695	33	69	183	66.8915	35	48	10	4.02196	2.0079	0.0456636	0.714447	up	yes	LOC107132793	lncRNA	chrNC_037336.1:95339640-95418127:+	gi|440888605|gb|ELR44579.1|	150	7e-07	hypothetical protein M91_01102, partial [Bos mutus]	gi|982988185|ref|XR_001497210.1|	2201	0	PREDICTED: Bos taurus uncharacterized LOC107132793 (LOC107132793), transcript variant X4, ncRNA	.	.	.	.	.	.	.	.	pfam11241	DUF3043	Protein of unknown function (DUF3043). Some members in this family of proteins with unknown function are annotated as membrane proteins. This cannot be confirmed.	.	.	.	.	.
gene12816	84	41	40	180.16	195	88	557	0.181942	-2.45845	0.0107076	0.417632	down	yes	DCP2	protein_coding	chrNC_037337.1:1030712-1043567:-	gi|507649967|ref|XP_004632501.1|	451	2e-52	PREDICTED: m7GpppN-mRNA hydrolase [Octodon degus]	gi|402744409|ref|NM_001078023.2|	664	0	Bos taurus decapping mRNA 2 (DCP2), mRNA	Q8IU60	146	8e-40	m7GpppN-mRNA hydrolase	SPAC19A8.12_1	67.8	5e-13	COG0494	pfam05026	DCP2	Dcp2, box A domain. This domain is always found to the amino terminal side of pfam00293. This domain is specific to mRNA decapping protein 2 and this region has been termed Box A. Removal of the cap structure is catalysed by the Dcp1-Dcp2 complex.	GO:0000290|deadenylation-dependent decapping of nuclear-transcribed mRNA;GO:0043928|exonucleolytic nuclear-transcribed mRNA catabolic process involved in deadenylation-dependent decay;GO:0071044|histone mRNA catabolic process;GO:0006402|mRNA catabolic process;GO:0032211|negative regulation of telomere maintenance via telomerase;GO:0000184|nuclear-transcribed mRNA catabolic process, nonsense-media…	GO:0030054|cell junction;GO:0036464|cytoplasmic ribonucleoprotein granule;GO:0005829|cytosol;GO:0005654|nucleoplasm;GO:0000932|cytoplasmic mRNA processing body;GO:0016442|RISC complex;	GO:0004534|5'-3' exoribonuclease activity;GO:0016896|exoribonuclease activity, producing 5'-phosphomonoesters;GO:0050072|m7G(5')pppN diphosphatase activity;GO:0030145|manganese ion binding;GO:0070034|telomeric RNA binding;	K12613	DCP2; mRNA-decapping enzyme subunit 2 [EC:3.6.1.62]
gene12831	2	0	0	18.4371	40	3	62	0.0179562	-5.79937	0.0032696	0.243506	down	yes	KCNN2	protein_coding	chrNC_037337.1:2932155-3428630:+	gi|741938886|ref|XP_010807107.1|	3366	0	PREDICTED: small conductance calcium-activated potassium channel protein 2 isoform X1 [Bos taurus]	gi|982935784|ref|XM_010808805.2|	4068	0	PREDICTED: Bos taurus potassium channel, calcium activated intermediate/small conductance subfamily N alpha, member 2 (KCNN2), transcript variant X1, mRNA	P58390	1194	0	Small conductance calcium-activated potassium channel protein 2	.	.	.	.	pfam03530	SK_channel	Calcium-activated SK potassium channel.	GO:0006811|ion transport;GO:0098914|membrane repolarization during atrial cardiac muscle cell action potential;GO:0071805|potassium ion transmembrane transport;GO:0006813|potassium ion transport;GO:0048168|regulation of neuronal synaptic plasticity;	GO:0043197|dendritic spine;GO:0016021|integral component of membrane;GO:0043025|neuronal cell body;GO:0005886|plasma membrane;GO:0042383|sarcolemma;GO:0005790|smooth endoplasmic reticulum;GO:0030315|T-tubule;GO:0030018|Z disc;	GO:0005516|calmodulin binding;GO:0005216|ion channel activity;GO:0016286|small conductance calcium-activated potassium channel activity;	K04943	KCNN2; potassium intermediate/small conductance calcium-activated channel subfamily N member 2
gene12852	43	34	46	85.5341	219	64	138	0.3345	-1.57992	0.0300548	0.612914	down	yes	LOC101903795	pseudogene	chrNC_037337.1:4904034-4905555:+	gi|803218890|ref|XP_011969785.1|	961	3e-147	PREDICTED: 39S ribosomal protein L15, mitochondrial isoform X2 [Ovis aries musimon]	gi|742114218|ref|XM_010838961.1|	1000	0	PREDICTED: Bison bison bison mitochondrial ribosomal protein L15 (MRPL15), mRNA	Q0VC21	359	2e-144	39S ribosomal protein L15, mitochondrial	SPBC9B6.06	75.1	2e-14	COG0200	pfam00828	Ribosomal_L18e	Ribosomal protein L18e/L15. This family includes eukaryotic L18 as well as prokaryotic L15.	GO:1990830|cellular response to leukemia inhibitory factor;GO:0006412|translation;	GO:0005743|mitochondrial inner membrane;GO:0005762|mitochondrial large ribosomal subunit;	GO:0003735|structural constituent of ribosome;	K02876	RP-L15, MRPL15, rplO; large subunit ribosomal protein L15
gene12854	1185	1548	739	2208.04	7243	965	3046	0.352951	-1.50246	0.0466136	0.715958	down	yes	KIAA1191	protein_coding	chrNC_037337.1:5012243-5025736:+	gi|440900856|gb|ELR51899.1|	1334	9e-175	UPF0498 protein KIAA1191-like protein, partial [Bos mutus]	gi|982935787|ref|XM_005211186.2|	2591	0	PREDICTED: Bos taurus KIAA1191 ortholog (KIAA1191), transcript variant X3, mRNA	Q3T044	507	6e-172	Putative monooxygenase p33MONOX	.	.	.	.	pfam15302	P33MONOX	P33 mono-oxygenase. This family of proteins contains a flavine-containing mono-oxygenase motif. It may have a role in the regulation of neuronal survival, differentiation and axonal outgrowth.	.	GO:0005737|cytoplasm;	GO:0016491|oxidoreductase activity;	.	.
gene12954	2	0	0	11.9264	30	8	33	0.0281202	-5.15225	0.00578951	0.310722	down	yes	LOC104973042	pseudogene	chrNC_037337.1:12573236-12577124:-	gi|795180338|ref|XP_011800635.1|	298	5e-27	PREDICTED: U4/U6.U5 small nuclear ribonucleoprotein 27 kDa protein isoform X1 [Colobus angolensis palliatus]	gi|850484816|gb|CP011892.1|	2064	0	Ovis canadensis canadensis isolate 43U chromosome 7 sequence	Q8K194	77	7e-16	U4/U6.U5 small nuclear ribonucleoprotein 27 kDa protein	.	.	.	.	pfam08648	DUF1777	Protein of unknown function (DUF1777). This is a family of eukaryotic proteins of unknown function. Some of the proteins in this family are putative nucleic acid binding proteins.	GO:0006397|mRNA processing;GO:0008380|RNA splicing;	GO:0071011|precatalytic spliceosome;	.	K12846	SNRNP27; U4/U6.U5 tri-snRNP-associated protein 3
gene12988	0	0	0	15.0667	0	0	72	3.48351e-07	-21.453	4.08108e-08	8.37846e-05	down	yes	SKOR1	protein_coding	chrNC_037337.1:14671504-14680475:+	gi|982936210|ref|XP_015328535.1|	2761	0	PREDICTED: SKI family transcriptional corepressor 1 [Bos taurus]	gi|982988777|ref|XM_015464996.1|	2783	0	PREDICTED: Bos taurus SKI family transcriptional corepressor 1 (SKOR1), mRNA	Q8BX46	506	2e-160	SKI family transcriptional corepressor 1	.	.	.	.	pfam02437	Ski_Sno	SKI/SNO/DAC family. This family contains a presumed domain that is about 100 amino acids long. All members of this family contain a conserved CLPQ motif. The c-ski proto-oncogene has been shown to influence proliferation, morphological transformation and myogenic differentiation. Sno, a Ski proto-oncogene homologue, is expressed in two isoforms and plays a role in the response to proliferation st…	GO:0030514|negative regulation of BMP signaling pathway;GO:0045596|negative regulation of cell differentiation;GO:0045892|negative regulation of transcription, DNA-templated;GO:0030512|negative regulation of transforming growth factor beta receptor signaling pathway;GO:0048666|neuron development;GO:0006351|transcription, DNA-templated;	GO:0030425|dendrite;GO:0043025|neuronal cell body;GO:0005634|nucleus;GO:0005667|transcription factor complex;	GO:0046332|SMAD binding;GO:0003714|transcription corepressor activity;	.	.
gene12992	102	202	53	75.2077	22	30	49	3.38548	1.75936	0.0377503	0.671357	up	yes	CALML4	protein_coding	chrNC_037337.1:15035516-15045361:-	gi|528962253|ref|XP_005211423.1|	774	9e-100	PREDICTED: calmodulin-like protein 4 isoform X1 [Bos taurus]	gi|982936147|ref|XM_005211366.3|	1078	0	PREDICTED: Bos taurus calmodulin like 4 (CALML4), transcript variant X1, mRNA	Q96GE6	214	6e-66	Calmodulin-like protein 4	SPAC3A12.14	75.1	3e-15	COG5126	pfam13499	EF-hand_7	EF-hand domain pair.	.	.	GO:0005509|calcium ion binding;	K02183	CALM; calmodulin
gene12998	26	214	21	45.0272	21	0	6	11.0336	3.46383	0.0207239	0.536571	up	yes	CORO2B	protein_coding	chrNC_037337.1:15419049-15567395:+	gi|594061518|ref|XP_006054839.1|	2628	0	PREDICTED: coronin-2B isoform X1 [Bubalus bubalis]	gi|982988615|ref|XM_015464974.1|	3346	0	PREDICTED: Bos taurus coronin 2B (CORO2B), transcript variant X5, mRNA	Q9UQ03	984	0	Coronin-2B	.	.	.	.	pfam08954	DUF1900	Domain of unknown function (DUF1900). This domain is predominantly found in the structural protein coronin, and is duplicated in some sequences. It has no known function.	GO:0030036|actin cytoskeleton organization;	GO:0015629|actin cytoskeleton;GO:0005737|cytoplasm;GO:0016020|membrane;	GO:0003779|actin binding;GO:0051015|actin filament binding;	K13887	CORO2; coronin-2
gene13022	21	34	17	68.131	183	60	123	0.214815	-2.21883	0.00257162	0.218471	down	yes	LRRC49	protein_coding	chrNC_037337.1:17737193-17895043:+	gi|528961956|ref|XP_005211357.1|	3734	0	PREDICTED: leucine-rich repeat-containing protein 49 isoform X1 [Bos taurus]	gi|982935995|ref|XM_005211301.3|	3097	0	PREDICTED: Bos taurus leucine rich repeat containing 49 (LRRC49), transcript variant X2, mRNA	Q8IUZ0	1156	0	Leucine-rich repeat-containing protein 49	SPAC4A8.12c	71.2	3e-12	COG4886	pfam13855	LRR_8	Leucine rich repeat.	.	GO:0005737|cytoplasm;GO:0005874|microtubule;	.	K16606	LRRC49; leucine-rich repeat-containing protein 49
gene13029	3	1	0	18.6604	9	13	72	0.0357131	-4.8074	0.00440555	0.272657	down	yes	GRAMD2A	protein_coding	chrNC_037337.1:19099215-19136877:-	gi|926701684|ref|XP_013822256.1|	1564	0	PREDICTED: GRAM domain-containing protein 2 isoform X1 [Capra hircus]	gi|982988654|ref|XM_015464979.1|	3096	0	PREDICTED: Bos taurus GRAM domain containing 2 (GRAMD2), transcript variant X3, mRNA	Q3V3G7	444	4e-144	GRAM domain-containing protein 2A	.	.	.	.	pfam02893	GRAM	GRAM domain. The GRAM domain is found in in glucosyltransferases, myotubularins and other putative membrane-associated proteins.	.	GO:0016021|integral component of membrane;	.	.	.
gene13064	643	745	470	1214.37	1828	805	2717	0.346176	-1.53042	0.0320963	0.635121	down	yes	NOP9	protein_coding	chrNC_037337.1:20865333-20871269:-	gi|157074048|ref|NP_001096735.1|	2844	0	nucleolar protein 9 [Bos taurus]	gi|157074047|ref|NM_001103265.1|	2121	0	Bos taurus NOP9 nucleolar protein (NOP9), mRNA	Q86U38	955	0	Nucleolar protein 9	.	.	.	.	pfam12074	DUF3554	Domain of unknown function (DUF3554). This presumed domain is functionally uncharacterized. This domain is found in eukaryotes. This domain is typically between 287 to 356 amino acids in length. This domain is found associated with pfam02985.	.	.	GO:0003723|RNA binding;	K14790	NOP9; nucleolar protein 9
gene13076	330	614	396	782.003	2004	637	1073	0.411206	-1.28207	0.0336837	0.640762	down	yes	IPO4	protein_coding	chrNC_037337.1:20967440-20976591:+	gi|139947865|ref|NP_001077130.1|	4755	0	importin-4 [Bos taurus]	gi|139947864|ref|NM_001083661.1|	3506	0	Bos taurus importin 4 (IPO4), mRNA	Q8TEX9	1630	0	Importin-4	.	.	.	.	pfam13513	HEAT_EZ	HEAT-like repeat. The HEAT repeat family is related to armadillo/beta-catenin-like repeats (see pfam00514). These EZ repeats are found in subunits of cyanobacterial phycocyanin lyase and other proteins and probably carry out a scaffolding role.	GO:0006335|DNA replication-dependent nucleosome assembly;GO:0006336|DNA replication-independent nucleosome assembly;GO:0006607|NLS-bearing protein import into nucleus;GO:0000060|protein import into nucleus, translocation;GO:0015031|protein transport;GO:0006610|ribosomal protein import into nucleus;	GO:0005737|cytoplasm;GO:0016020|membrane;GO:0000790|nuclear chromatin;GO:0031965|nuclear membrane;GO:0034399|nuclear periphery;GO:0032991|macromolecular complex;	GO:0008139|nuclear localization sequence binding;GO:0008565|protein transporter activity;GO:0008536|Ran GTPase binding;	.	.
gene13077	15	24	10	65.7893	142	31	174	0.140998	-2.82625	0.00297193	0.234197	down	yes	REC8	protein_coding	chrNC_037337.1:20976595-20983649:-	gi|528962019|ref|XP_005211387.1|	1834	0	PREDICTED: meiotic recombination protein REC8 homolog isoform X1 [Bos taurus]	gi|982936063|ref|XM_005211330.3|	3696	0	PREDICTED: Bos taurus REC8 meiotic recombination protein (REC8), transcript variant X1, mRNA	O95072	328	1e-97	Meiotic recombination protein REC8 homolog	.	.	.	.	pfam04825	Rad21_Rec8_N	N terminus of Rad21 / Rec8 like protein. This family represents a conserved N-terminal region found in eukaryotic cohesins of the Rad21, Rec8 and Scc1 families. Members of this family mediate sister chromatid cohesion during mitosis and meiosis, as part of the cohesin complex. Cohesion is necessary for homologous recombination (including double-strand break repair) and correct chromatid segregati…	GO:0006302|double-strand break repair;GO:0000724|double-strand break repair via homologous recombination;GO:0009566|fertilization;GO:0007141|male meiosis I;GO:0051321|meiotic cell cycle;GO:0001556|oocyte maturation;GO:0007131|reciprocal meiotic recombination;GO:0072520|seminiferous tubule development;GO:0007062|sister chromatid cohesion;GO:0007286|spermatid development;GO:0007283|spermatogenesis;…	GO:0000778|condensed nuclear chromosome kinetochore;GO:0000800|lateral element;GO:0001673|male germ cell nucleus;GO:0030893|meiotic cohesin complex;GO:0000798|nuclear cohesin complex;GO:0034991|nuclear meiotic cohesin complex;GO:0005634|nucleus;	GO:0003682|chromatin binding;	K13054	REC8L; meiotic recombination protein REC8, animal type
gene13110	651	847	565	1189.05	1687	1116	2282	0.415228	-1.26803	0.0380919	0.672933	down	yes	PABPN1	protein_coding	chrNC_037337.1:21590460-21597349:-	gi|27807029|ref|NP_776994.1|	919	7e-110	polyadenylate-binding protein 2 [Bos taurus]	gi|31341640|ref|NM_174569.2|	3879	0	Bos taurus poly(A) binding protein, nuclear 1 (PABPN1), mRNA	Q28165	358	2e-111	Polyadenylate-binding protein 2	.	.	.	.	pfam14259	RRM_6	RNA recognition motif (a.k.a. RRM, RBD, or RNP domain).	GO:0071222|cellular response to lipopolysaccharide;GO:0000165|MAPK cascade;GO:0006397|mRNA processing;GO:0016973|poly(A)+ mRNA export from nucleus;GO:1904247|positive regulation of polynucleotide adenylyltransferase activity;	GO:0005737|cytoplasm;GO:0042405|nuclear inclusion body;GO:0016607|nuclear speck;GO:0005634|nucleus;	GO:0043621|protein self-association;GO:0003723|RNA binding;GO:0070063|RNA polymerase binding;	K14396	PABPN1, PABP2; polyadenylate-binding protein 2
gene13126	11324	6922	9640	17008.8	21889	15629	34912	0.396363	-1.33511	0.0477121	0.718223	down	yes	PSMB5	protein_coding	chrNC_037337.1:21821507-21827026:+	gi|440906310|gb|ELR56586.1|	1272	6e-172	Proteasome subunit beta type-5, partial [Bos mutus]	gi|402746712|ref|NM_001037612.2|	1364	0	Bos taurus proteasome subunit beta 5 (PSMB5), mRNA	Q32KL2	489	2e-171	Proteasome subunit beta type-5	.	.	.	.	pfam00227	Proteasome	Proteasome subunit. The proteasome is a multisubunit structure that degrades proteins. Protein degradation is an essential component of regulation because proteins can become misfolded, damaged, or unnecessary. Proteasomes and their homologues vary greatly in complexity: from HslV (heat shock locus v), which is encoded by 1 gene in bacteria, to the eukaryotic 20S proteasome, which is encoded by m…	GO:0043161|proteasome-mediated ubiquitin-dependent protein catabolic process;GO:0006979|response to oxidative stress;	GO:0005813|centrosome;GO:0005737|cytoplasm;GO:0005654|nucleoplasm;GO:0005839|proteasome core complex;GO:0019774|proteasome core complex, beta-subunit complex;	GO:0004298|threonine-type endopeptidase activity;	K02737	PSMB5; 20S proteasome subunit beta 5 [EC:3.4.25.1]
gene13152	1141	2164	2405	1406.79	1011	993	637	2.53151	1.34	0.0175538	0.509905	up	yes	ABHD4	protein_coding	chrNC_037337.1:22200351-22212700:-	gi|77735693|ref|NP_001029540.1|	1673	0	protein ABHD4 [Bos taurus]	gi|742233828|ref|XM_010831236.1|	2351	0	PREDICTED: Bison bison bison abhydrolase domain containing 4 (ABHD4), transcript variant X2, mRNA	Q5EA59	649	0	Protein ABHD4	SPAC6G10.03c	118	2e-27	COG0596	pfam12697	Abhydrolase_6	Alpha/beta hydrolase family. This family contains alpha/beta hydrolase enzymes of diverse specificity.	GO:0016042|lipid catabolic process;	.	GO:0016787|hydrolase activity;	K13698	ABHD4; abhydrolase domain-containing protein 4
gene1316	201	232	112	739.014	1038	120	2432	0.139145	-2.84533	0.00741213	0.345499	down	yes	HLCS	protein_coding	chrNC_037328.1:149028010-149232293:-	gi|528938394|ref|XP_005202184.1|	4334	0	PREDICTED: biotin--protein ligase isoform X1 [Bos taurus]	gi|982977017|ref|XM_015462209.1|	5864	0	PREDICTED: Bos taurus holocarboxylase synthetase (HLCS), transcript variant X1, mRNA	P50747	1038	0	Biotin--protein ligase	SPBC30D10.07c_2	173	5e-46	COG0340	pfam03099	BPL_LplA_LipB	Biotin/lipoate A/B protein ligase family. This family includes biotin protein ligase, lipoate-protein ligase A and B. Biotin is covalently attached at the active site of certain enzymes that transfer carbon dioxide from bicarbonate to organic acids to form cellular metabolites. Biotin protein ligase (BPL) is the enzyme responsible for attaching biotin to a specific lysine at the active site of bi…	GO:0006768|biotin metabolic process;GO:0008283|cell proliferation;GO:0071110|histone biotinylation;GO:0016570|histone modification;GO:0009305|protein biotinylation;GO:0070781|response to biotin;	GO:0000785|chromatin;GO:0005829|cytosol;GO:0005739|mitochondrion;GO:0005652|nuclear lamina;GO:0016363|nuclear matrix;	GO:0005524|ATP binding;GO:0009374|biotin binding;GO:0004077|biotin-[acetyl-CoA-carboxylase] ligase activity;GO:0004078|biotin-[methylcrotonoyl-CoA-carboxylase] ligase activity;GO:0004079|biotin-[methylmalonyl-CoA-carboxytransferase] ligase activity;GO:0004080|biotin-[propionyl-CoA-carboxylase (ATP-hydrolyzing)] ligase activity;GO:0018271|biotin-protein ligase activity;GO:0019899|enzyme binding;GO…	K01942	HLCS; biotin--protein ligase [EC:6.3.4.9 6.3.4.10 6.3.4.11 6.3.4.15]
gene13325	74	92	74	52.0124	7	45	17	3.73985	1.90298	0.0393544	0.684492	up	yes	LOC104973105	lncRNA	chrNC_037337.1:26656950-26667033:-	gi|556720506|ref|XP_005956120.1|	173	3e-11	PREDICTED: LOW QUALITY PROTEIN: type 1 phosphatidylinositol 4,5-bisphosphate 4-phosphatase [Pantholops hodgsonii]	gi|982988915|ref|XR_809996.2|	999	0	PREDICTED: Bos taurus uncharacterized LOC104973105 (LOC104973105), ncRNA	.	.	.	.	.	.	.	.	pfam05038	Cytochrom_B558a	Cytochrome Cytochrome b558 alpha-subunit. Cytochrome b-245 light chain (p22-phox) is one of the key electron transfer elements of the NADPH oxidase in phagocytes.	.	.	.	.	.
gene13447	1434	215	259	377.741	44	345	53	4.63773	2.21342	0.0418836	0.696248	up	yes	ACTC1	protein_coding	chrNC_037337.1:30288631-30293908:-	gi|726987387|ref|XP_010390022.1|	2048	0	PREDICTED: actin, alpha cardiac muscle 1 [Corvus cornix cornix]	gi|402692809|ref|NM_001034585.2|	1391	0	Bos taurus actin, alpha, cardiac muscle 1 (ACTC1), mRNA	Q6P640	789	0	Actin, alpha cardiac muscle 1	SPBC32H8.12c	711	0	COG5277	pfam00022	Actin	Actin.	GO:0090131|mesenchyme migration;GO:0010628|positive regulation of gene expression;	GO:0044297|cell body;GO:0005737|cytoplasm;GO:0005856|cytoskeleton;GO:0030175|filopodium;GO:0030027|lamellipodium;	GO:0005524|ATP binding;	K12314	ACTC1; actin, alpha cardiac muscle
gene13478	55	917	4	162.964	78	9	10	11.9	3.57289	0.0183696	0.518458	up	yes	THBS1	protein_coding	chrNC_037337.1:35209548-35225356:+	gi|296483305|tpg|DAA25420.1|	5684	0	TPA: thrombospondin 1 precursor [Bos taurus]	gi|742157427|ref|XM_010847929.1|	5720	0	PREDICTED: Bison bison bison thrombospondin 1 (THBS1), transcript variant X1, mRNA	Q28178	2190	0	Thrombospondin-1	.	.	.	.	pfam05735	TSP_C	Thrombospondin C-terminal region. This region is found at the C-terminus of thrombospondin and related proteins.	GO:0048266|behavioral response to pain;GO:0007155|cell adhesion;GO:0030198|extracellular matrix organization;GO:0006954|inflammatory response;GO:0016525|negative regulation of angiogenesis;GO:0034976|response to endoplasmic reticulum stress;GO:0006986|response to unfolded protein;	GO:0005783|endoplasmic reticulum;GO:0031012|extracellular matrix;GO:0005615|extracellular space;GO:0016529|sarcoplasmic reticulum;	GO:0005509|calcium ion binding;GO:0050840|extracellular matrix binding;GO:0008201|heparin binding;	K16857	THBS1; thrombospondin 1
gene13479	25	231	3	45.2079	21	7	8	7.72662	2.94984	0.0329237	0.636936	up	yes	FSIP1	protein_coding	chrNC_037337.1:35224580-35436415:-	gi|329112522|ref|NP_001180067.2|	2776	0	fibrous sheath-interacting protein 1 [Bos taurus]	gi|982936771|ref|XM_010809205.2|	4638	0	PREDICTED: Bos taurus fibrous sheath interacting protein 1 (FSIP1), transcript variant X1, mRNA	.	.	.	.	.	.	.	.	pfam15554	FSIP1	FSIP1 family.	.	.	.	.	.
gene13481	0	0	0	10.79	1	0	51	0.00874493	-6.83734	0.0415577	0.695618	down	yes	GPR176	protein_coding	chrNC_037337.1:35456361-35578891:-	gi|300797699|ref|NP_001179545.1|	2584	0	probable G-protein coupled receptor 176 [Bos taurus]	gi|300797698|ref|NM_001192616.1|	2159	0	Bos taurus G protein-coupled receptor 176 (GPR176), mRNA	Q14439	929	0	G-protein coupled receptor 176	.	.	.	.	pfam00001	7tm_1	7 transmembrane receptor (rhodopsin family). This family contains, amongst other G-protein-coupled receptors (GCPRs), members of the opsin family, which have been considered to be typical members of the rhodopsin superfamily. They share several motifs, mainly the seven transmembrane helices, GCPRs of the rhodopsin superfamily. All opsins bind a chromophore, such as 11-cis-retinal. The function of…	GO:0007193|adenylate cyclase-inhibiting G-protein coupled receptor signaling pathway;GO:0007268|synaptic transmission;GO:0048512|circadian behavior;GO:0007186|G-protein coupled receptor signaling pathway;GO:0030818|negative regulation of cAMP biosynthetic process;	GO:0005887|integral component of plasma membrane;GO:0005886|plasma membrane;	GO:0004930|G-protein coupled receptor activity;	K08442	GPR176; G protein-coupled receptor 176
gene13488	14	0	1	22.7295	79	48	19	0.118587	-3.07598	0.04359	0.70927	down	yes	PAK6	protein_coding	chrNC_037337.1:35856111-35895687:+	gi|300794397|ref|NP_001179127.1|	3204	0	serine/threonine-protein kinase PAK 6 [Bos taurus]	gi|982936748|ref|XM_010809194.2|	4241	0	PREDICTED: Bos taurus p21 protein (Cdc42/Rac)-activated kinase 6 (PAK6), transcript variant X1, mRNA	Q9NQU5	1183	0	Serine/threonine-protein kinase PAK 6	.	.	.	.	pfam00069	Pkinase	Protein kinase domain.	GO:0030036|actin cytoskeleton organization;GO:0032147|activation of protein kinase activity;GO:0006915|apoptotic process;GO:0016477|cell migration;GO:0007010|cytoskeleton organization;GO:0042981|regulation of apoptotic process;GO:0043408|regulation of MAPK cascade;GO:0007346|regulation of mitotic cell cycle;GO:0006355|regulation of transcription, DNA-templated;GO:0007266|Rho protein signal transd…	GO:0030054|cell junction;GO:0005737|cytoplasm;GO:0001650|fibrillar center;GO:0005634|nucleus;	GO:0005524|ATP binding;GO:0045296|cadherin binding;GO:0004674|protein serine/threonine kinase activity;GO:0048365|Rac GTPase binding;	K05735	PAK6; p21-activated kinase 6 [EC:2.7.11.1]
gene13493	9	25	8	7.05107	0	1	0	41.8734	5.38796	0.0075605	0.349229	up	yes	PHGR1	protein_coding	chrNC_037337.1:35966340-35973542:+	gi|528965834|ref|XP_005211675.1|	501	1e-61	PREDICTED: proline, histidine and glycine-rich protein 1 isoform X1 [Bos taurus]	gi|982936782|ref|XM_005211618.3|	482	0	PREDICTED: Bos taurus proline/histidine/glycine-rich 1 (PHGR1), transcript variant X1, mRNA	.	.	.	.	.	.	.	.	pfam10240	DUF2464	Protein of unknown function (DUF2464). This is a family of proteins conserved from worms to humans. Members have been annotated as FAM125A proteins, but their function is unknown.	.	.	.	.	.
gene13514	15	0	25	7.51615	0	0	0	88.5801	6.46891	0.0446279	0.711897	up	yes	DLL4	protein_coding	chrNC_037337.1:36464678-36473753:+	gi|115494938|ref|NP_001069247.1|	3335	0	delta-like protein 4 precursor [Bos taurus]	gi|115494937|ref|NM_001075779.1|	3392	0	Bos taurus delta-like 4 (Drosophila) (DLL4), mRNA	Q9NR61	1204	0	Delta-like protein 4	.	.	.	.	pfam07657	MNNL	N terminus of Notch ligand. This entry represents a region of conserved sequence at the N terminus of several Notch ligand proteins.	GO:0001525|angiogenesis;GO:0008015|blood circulation;GO:0072554|blood vessel lumenization;GO:0001974|blood vessel remodeling;GO:0001569|patterning of blood vessels;GO:0003209|cardiac atrium morphogenesis;GO:0003208|cardiac ventricle morphogenesis;GO:0044344|cellular response to fibroblast growth factor stimulus;GO:0035924|cellular response to vascular endothelial growth factor stimulus;GO:0035912…	GO:0016021|integral component of membrane;GO:0005886|plasma membrane;	GO:0005509|calcium ion binding;GO:0005112|Notch binding;	K06051	DLL; delta
gene1360	0	52	15	11.0954	0	0	0	130.938	7.03274	0.0188444	0.524849	up	yes	GALNT15	protein_coding	chrNC_037328.1:153179306-153226107:+	gi|329744620|ref|NP_001180111.1|	2648	0	polypeptide N-acetylgalactosaminyltransferase 15 precursor [Bos taurus]	gi|329744619|ref|NM_001193182.1|	3986	0	Bos taurus polypeptide N-acetylgalactosaminyltransferase 15 (GALNT15), mRNA	Q8N3T1	775	0	Polypeptide N-acetylgalactosaminyltransferase 15	.	.	.	.	pfam00535	Glycos_transf_2	Glycosyl transferase family 2. Diverse family, transferring sugar from UDP-glucose, UDP-N-acetyl- galactosamine, GDP-mannose or CDP-abequose, to a range of substrates including cellulose, dolichol phosphate and teichoic acids.	GO:0016266|O-glycan processing;	GO:0000139|Golgi membrane;GO:0016021|integral component of membrane;GO:0030133|transport vesicle;	GO:0030246|carbohydrate binding;GO:0046872|metal ion binding;GO:0004653|polypeptide N-acetylgalactosaminyltransferase activity;	K00710	GALNT; polypeptide N-acetylgalactosaminyltransferase [EC:2.4.1.41]
gene13602	18	0	10	143.645	48	3	634	0.0351495	-4.83035	0.00794818	0.356424	down	yes	ATL1	protein_coding	chrNC_037337.1:43438303-43522956:+	gi|77736209|ref|NP_001029803.1|	2785	0	atlastin-1 [Bos taurus]	gi|982936947|ref|XM_005211700.3|	2706	0	PREDICTED: Bos taurus atlastin GTPase 1 (ATL1), transcript variant X1, mRNA	Q58D72	1077	0	Atlastin-1	.	.	.	.	pfam02263	GBP	Guanylate-binding protein, N-terminal domain. Transcription of the anti-viral guanylate-binding protein (GBP) is induced by interferon-gamma during macrophage induction. This family contains GBP1 and GPB2, both GTPases capable of binding GTP, GDP and GMP.	GO:0007409|axonogenesis;GO:0007029|endoplasmic reticulum organization;GO:1990809|endoplasmic reticulum tubular network membrane organization;GO:0051260|protein homooligomerization;	GO:0030424|axon;GO:0005783|endoplasmic reticulum;GO:0005789|endoplasmic reticulum membrane;GO:0071782|endoplasmic reticulum tubular network;GO:0098826|endoplasmic reticulum tubular network membrane;GO:0005794|Golgi apparatus;GO:0000137|Golgi cis cisterna;GO:0000139|Golgi membrane;GO:0016021|integral component of membrane;	GO:0005525|GTP binding;GO:0003924|GTPase activity;GO:0042802|identical protein binding;	K17339	ATL; atlastin [EC:3.6.5.-]
gene13605	34	87	117	50.3639	13	39	1	5.70267	2.51164	0.0385934	0.67677	up	yes	ABHD12B	protein_coding	chrNC_037337.1:43734096-43756860:+	gi|982937031|ref|XP_015328649.1|	1860	0	PREDICTED: abhydrolase domain-containing protein 12B isoform X1 [Bos taurus]	gi|965811621|ref|XM_012121379.2|	1783	0	PREDICTED: Ovis aries musimon abhydrolase domain containing 12B (ABHD12B), mRNA	Q7Z5M8	611	0	Protein ABHD12B	Rv2307c	86.3	1e-17	COG1073	pfam12695	Abhydrolase_5	Alpha/beta hydrolase family. This family contains a diverse range of alpha/beta hydrolase enzymes.	.	.	GO:0016787|hydrolase activity;	K13705	ABHD12B; abhydrolase domain-containing protein 12B
gene13606	80	956	268	234.55	110	40	4	10.8785	3.44341	0.002824	0.227346	up	yes	PYGL	protein_coding	chrNC_037337.1:43742884-43797472:-	gi|528965951|ref|XP_005211714.1|	4366	0	PREDICTED: glycogen phosphorylase, liver form isoform X1 [Bos taurus]	gi|741940312|ref|XM_005211657.2|	2779	0	PREDICTED: Bos taurus phosphorylase, glycogen, liver (PYGL), transcript variant X1, mRNA	Q0VCM4	1686	0	Glycogen phosphorylase, liver form	slr1367	846	0	COG0058	pfam00343	Phosphorylase	Carbohydrate phosphorylase. The members of this family catalyse the formation of glucose 1-phosphate from one of the following polyglucoses; glycogen, starch, glucan or maltodextrin.	GO:0042593|glucose homeostasis;GO:0005980|glycogen catabolic process;GO:0070266|necroptotic process;	GO:0005737|cytoplasm;	GO:0016208|AMP binding;GO:0005524|ATP binding;GO:0032052|bile acid binding;GO:0008184|glycogen phosphorylase activity;GO:0002060|purine nucleobase binding;GO:0030170|pyridoxal phosphate binding;	K00688	E2.4.1.1, glgP, PYG; starch phosphorylase [EC:2.4.1.1]
gene13671	6	33	47	16.56	4	1	1	18.4951	4.20907	0.00262439	0.220504	up	yes	LOC104973154	lncRNA	chrNC_037337.1:48894221-48902799:+	.	.	.	.	gi|982989492|ref|XR_810994.2|	8338	0	PREDICTED: Bos taurus uncharacterized LOC104973154 (LOC104973154), ncRNA	.	.	.	.	.	.	.	.	pfam12349	Sterol-sensing	Sterol-sensing domain of SREBP cleavage-activation. Sterol regulatory element-binding proteins (SREBPs) are membrane-bound transcription factors that promote lipid synthesis in animal cells. They are embedded in the membranes of the endoplasmic reticulum (ER) in a helical hairpin orientation and are released from the ER by a two-step proteolytic process. Proteolysis begins when the SREBPs are cle…	.	.	.	.	.
gene13687	0	0	0	5.40462	13	5	15	0.0174707	-5.83892	0.0186548	NA	down	yes	LOC107132854	lncRNA	chrNC_037337.1:50799248-50806063:-	.	.	.	.	gi|742104914|ref|XR_825021.1|	296	3e-152	PREDICTED: Bison bison bison uncharacterized LOC104986308 (LOC104986308), ncRNA	.	.	.	.	.	.	.	.	pfam01876	RNase_P_p30	RNase P subunit p30. This protein is part of the RNase P complex that is involved in tRNA maturation.	.	.	.	.	.
gene13689	414	425	400	290.907	337	179	58	2.71697	1.442	0.021644	0.546584	up	yes	MYO1E	protein_coding	chrNC_037337.1:50957729-51180381:+	gi|358414163|ref|XP_601785.5|	5678	0	PREDICTED: unconventional myosin-Ie [Bos taurus]	gi|982989429|ref|XM_601785.9|	4638	0	PREDICTED: Bos taurus myosin IE (MYO1E), mRNA	Q12965	2097	0	Unconventional myosin-Ie	YMR109w	724	0	COG5022	pfam00063	Myosin_head	Myosin head (motor domain).	GO:0030048|actin filament-based movement;GO:0006897|endocytosis;GO:0032836|glomerular basement membrane development;GO:0003094|glomerular filtration;GO:0072015|glomerular visceral epithelial cell development;GO:0001701|in utero embryonic development;GO:0007018|microtubule-based movement;GO:0006807|nitrogen compound metabolic process;GO:0048008|platelet-derived growth factor receptor signaling pat…	GO:0015629|actin cytoskeleton;GO:0005912|adherens junction;GO:0005903|brush border;GO:0005911|cell-cell junction;GO:0030136|clathrin-coated vesicle;GO:0005737|cytoplasm;GO:0005856|cytoskeleton;GO:0070062|extracellular exosome;GO:0016459|myosin complex;	GO:0051015|actin filament binding;GO:0005524|ATP binding;GO:0042623|ATPase activity, coupled;GO:0005516|calmodulin binding;GO:0000146|microfilament motor activity;GO:0008017|microtubule binding;GO:0003777|microtubule motor activity;GO:0003774|motor activity;GO:0035091|phosphatidylinositol binding;	K10356	MYO1; myosin I
gene13712	60	15	0	248.772	815	22	659	0.0493971	-4.33943	0.0056472	0.306118	down	yes	CGNL1	protein_coding	chrNC_037337.1:52766650-52936846:-	gi|359069566|ref|XP_003586618.1|	6351	0	PREDICTED: cingulin-like protein 1 [Bos taurus]	gi|982989446|ref|XM_015465081.1|	6775	0	PREDICTED: Bos taurus cingulin-like 1 (CGNL1), transcript variant X2, mRNA	Q0VF96	2077	0	Cingulin-like protein 1	.	.	.	.	pfam01576	Myosin_tail_1	Myosin tail. The myosin molecule is a multi-subunit complex made up of two heavy chains and four light chains it is a fundamental contractile protein found in all eukaryote cell types. This family consists of the coiled-coil myosin heavy chain tail region. The coiled-coil is composed of the tail from two molecules of myosin. These can then assemble into the macromolecular thick filament. The coil…	GO:0007015|actin filament organization;GO:0051058|negative regulation of small GTPase mediated signal transduction;	GO:0005923|bicellular tight junction;GO:0016459|myosin complex;	GO:0003774|motor activity;	.	.
gene13736	200	49	544	174.838	103	76	1	6.41854	2.68224	0.0456265	0.714447	up	yes	WDR72	protein_coding	chrNC_037337.1:56554750-56780539:+	gi|297479676|ref|XP_002690944.1|	5677	0	PREDICTED: WD repeat-containing protein 72 [Bos taurus]	gi|965805847|ref|XM_012118675.2|	5167	0	PREDICTED: Ovis aries musimon WD repeat domain 72 (WDR72), transcript variant X1, mRNA	Q3MJ13	1828	0	WD repeat-containing protein 72	all0438_2	58.5	8e-08	COG2319	pfam00400	WD40	WD domain, G-beta repeat.	GO:0070166|enamel mineralization;	GO:0005737|cytoplasm;GO:0005768|endosome;	.	.	.
gene13757	149	1360	890	513.261	449	188	78	4.29697	2.10332	0.0225393	0.551636	up	yes	TMOD2	protein_coding	chrNC_037337.1:58554209-58609743:-	gi|803227433|ref|XP_011974017.1|	1534	0	PREDICTED: tropomodulin-2 [Ovis aries musimon]	gi|742116342|ref|XM_010839484.1|	8568	0	PREDICTED: Bison bison bison tropomodulin 2 (neuronal) (TMOD2), transcript variant X2, mRNA	Q9NZR1	548	5e-175	Tropomodulin-2	.	.	.	.	pfam03250	Tropomodulin	Tropomodulin. Tropomodulin is a novel tropomyosin regulatory protein that binds to the end of erythrocyte tropomyosin and blocks head-to-tail association of tropomyosin along actin filaments. Limited proteolysis shows this protein is composed of two domains. The amino terminal domain contains the tropomyosin binding function.	GO:0007015|actin filament organization;GO:0007611|learning or memory;GO:0006936|muscle contraction;GO:0030239|myofibril assembly;GO:0007399|nervous system development;GO:0007270|neuron-neuron synaptic transmission;GO:0051694|pointed-end actin filament capping;GO:0045745|positive regulation of G-protein coupled receptor protein signaling pathway;	GO:0030426|growth cone;GO:0005865|striated muscle thin filament;	GO:0003779|actin binding;GO:0005523|tropomyosin binding;	K10370	TMOD; tropomodulin
gene13837	14	9	26	403.715	1273	26	1152	0.0225792	-5.46886	8.3567e-06	0.00428116	down	yes	DUOXA2	protein_coding	chrNC_037337.1:65309132-65313106:-	gi|741940940|ref|XP_010807713.1|	1204	7e-159	PREDICTED: dual oxidase maturation factor 2 isoform X2 [Bos taurus]	gi|982989749|ref|XM_015465142.1|	1086	0	PREDICTED: Bos taurus dual oxidase maturation factor 2 (DUOXA2), transcript variant X6, mRNA	Q1HG44	362	2e-119	Dual oxidase maturation factor 2	.	.	.	.	pfam10204	DuoxA	Dual oxidase maturation factor. DuoxA (Dual oxidase maturation factor) is the essential protein necessary for the final release of DUOX2 (an NADPH:O2 oxidoreductase flavoprotein) from the endoplasmic reticulum. Dual oxidases (DUOX1 and DUOX2) constitute the catalytic core of the hydrogen peroxide generator, which generates H2O2 at the apical membrane of thyroid follicular cells, essential for iod…	GO:0042743|hydrogen peroxide metabolic process;GO:0015031|protein transport;GO:0050727|regulation of inflammatory response;GO:2000609|regulation of thyroid hormone generation;	GO:0005789|endoplasmic reticulum membrane;GO:0016021|integral component of membrane;GO:0016020|membrane;	.	K17232	DUOXA2; dual oxidase maturation factor 2
gene13838	4	0	0	90.3415	447	16	166	0.00718747	-7.1203	9.13294e-06	0.00441147	down	yes	DUOX2	protein_coding	chrNC_037337.1:65313137-65332474:+	gi|528910697|ref|XP_005201137.1|	7686	0	PREDICTED: dual oxidase 2 isoform X1 [Bos taurus]	gi|982989742|ref|XM_005201080.3|	5925	0	PREDICTED: Bos taurus dual oxidase 2 (DUOX2), transcript variant X3, mRNA	Q8HZK2	2675	0	Dual oxidase 2	YDR373w	57.4	5e-08	COG5126	pfam03098	An_peroxidase	Animal haem peroxidase.	GO:0042335|cuticle development;GO:0019221|cytokine-mediated signaling pathway;GO:0042446|hormone biosynthetic process;GO:0050665|hydrogen peroxide biosynthetic process;GO:0042744|hydrogen peroxide catabolic process;GO:0055114|oxidation-reduction process;GO:0051591|response to cAMP;GO:0006979|response to oxidative stress;GO:0006590|thyroid hormone generation;	GO:0016324|apical plasma membrane;GO:0030054|cell junction;GO:0016021|integral component of membrane;	GO:0005509|calcium ion binding;GO:0020037|heme binding;GO:0016174|NAD(P)H oxidase activity;GO:0004601|peroxidase activity;	K13411	DUOX, THOX; dual oxidase [EC:1.6.3.1 1.11.1.-]
gene13848	413	622	424	2063.43	1092	391	7787	0.13653	-2.87271	0.0125371	0.444915	down	yes	BMP4	protein_coding	chrNC_037337.1:66518533-66532572:-	gi|148688764|gb|EDL20711.1|	2129	0	bone morphogenetic protein 4, isoform CRA_b, partial [Mus musculus]	gi|114052742|ref|NM_001045877.1|	1610	0	Bos taurus bone morphogenetic protein 4 (BMP4), mRNA	Q2KJH1	783	0	Bone morphogenetic protein 4	.	.	.	.	pfam00688	TGFb_propeptide	TGF-beta propeptide. This propeptide is known as latency associated peptide (LAP) in TGF-beta. LAP is a homodimer which is disulfide linked to TGF-beta binding protein.	GO:0000186|activation of MAPKK activity;GO:0009948|anterior/posterior axis specification;GO:0003180|aortic valve morphogenesis;GO:0002043|blood vessel endothelial cell proliferation involved in sprouting angiogenesis;GO:0030509|BMP signaling pathway;GO:0061312|BMP signaling pathway involved in heart development;GO:0003130|BMP signaling pathway involved in heart induction;GO:0071893|BMP signaling …	GO:0005615|extracellular space;	GO:0070700|BMP receptor binding;GO:0042056|chemoattractant activity;GO:0039706|co-receptor binding;GO:0005125|cytokine activity;GO:0008083|growth factor activity;GO:0008201|heparin binding;GO:0005160|transforming growth factor beta receptor binding;	K04662	BMP2_4; bone morphogenetic protein 2/4
gene13882	878	329	1417	2376.02	8500	1591	3156	0.253729	-1.97864	0.0209505	0.539102	down	yes	OTX2	protein_coding	chrNC_037337.1:69215035-69224752:-	gi|950969559|ref|XP_014454247.1|	1254	4e-164	PREDICTED: homeobox protein OTX2 isoform X2 [Alligator mississippiensis]	gi|982937236|ref|XM_005211840.3|	2207	0	PREDICTED: Bos taurus orthodenticle homeobox 2 (OTX2), transcript variant X2, mRNA	P32243	481	1e-163	Homeobox protein OTX2	.	.	.	.	pfam03529	TF_Otx	Otx1 transcription factor.	GO:0007411|axon guidance;GO:0071542|dopaminergic neuron differentiation;GO:0030900|forebrain development;GO:0030901|midbrain development;GO:0040019|positive regulation of embryonic development;GO:2000543|positive regulation of gastrulation;GO:0045944|positive regulation of transcription from RNA polymerase II promoter;GO:0045893|positive regulation of transcription, DNA-templated;GO:0090009|primi…	GO:0030426|growth cone;GO:0005634|nucleus;GO:0032991|macromolecular complex;	GO:0008190|eukaryotic initiation factor 4E binding;GO:0000978|RNA polymerase II core promoter proximal region sequence-specific DNA binding;GO:0000981|RNA polymerase II transcription factor activity, sequence-specific DNA binding;GO:0001077|transcriptional activator activity, RNA polymerase II core promoter proximal region sequence-specific binding;	K18490	OTX2; homeobox protein OTX2
gene13889	1	0	0	6.54691	11	19	11	0.0287388	-5.12086	0.0109133	0.422796	down	yes	CCDC198	protein_coding	chrNC_037337.1:69823216-69853335:-	gi|555973693|ref|XP_005898842.1|	1481	0	PREDICTED: uncharacterized protein C14orf105 homolog isoform X2 [Bos mutus]	gi|742156597|ref|XM_010847686.1|	2074	0	PREDICTED: Bison bison bison chromosome unknown open reading frame, human C14orf105 (LOC104994197), transcript variant X2, mRNA	.	.	.	.	.	.	.	.	pfam15398	DUF4619	Domain of unknown function (DUF4619). This family of proteins is found in eukaryotes. Proteins in this family are typically between 128 and 299 amino acids in length.	.	.	.	.	.
gene13946	0	0	0	15.0276	5	0	69	0.00627707	-7.31569	0.0163798	0.499463	down	yes	SYT16	protein_coding	chrNC_037337.1:74196502-74235491:+	gi|741941355|ref|XP_010807847.1|	2539	0	PREDICTED: synaptotagmin-16 [Bos taurus]	gi|926702922|ref|XM_013967230.1|	5471	0	PREDICTED: Capra hircus synaptotagmin XVI (SYT16), mRNA	Q17RD7	840	0	Synaptotagmin-16	.	.	.	.	pfam00168	C2	C2 domain.	GO:0006887|exocytosis;GO:0006906|vesicle fusion;	GO:0005886|plasma membrane;	GO:0005509|calcium ion binding;GO:0030276|clathrin binding;GO:0005543|phospholipid binding;GO:0046982|protein heterodimerization activity;GO:0042803|protein homodimerization activity;GO:0019905|syntaxin binding;	K19328	SYT14_16; synaptotagmin-14/16
gene13957	8	1	0	17.2347	43	22	36	0.0905253	-3.46554	0.0180747	0.511844	down	yes	LOC101904356	lncRNA	chrNC_037337.1:75886536-75904591:+	.	.	.	.	gi|742153487|ref|XR_825836.1|	610	0	PREDICTED: Bison bison bison uncharacterized LOC104993492 (LOC104993492), ncRNA	.	.	.	.	.	.	.	.	pfam03962	Mnd1	Mnd1 family. This family of proteins includes MND1 from S. cerevisiae. The mnd1 protein forms a complex with hop2 to promote homologous chromosome pairing and meiotic double-strand break repair.	.	.	.	.	.
gene13968	8	0	0	44.8288	254	93	0	0.0289423	-5.11067	0.026525	0.583895	down	yes	AKAP5	protein_coding	chrNC_037337.1:76612128-76620863:+	gi|528966668|ref|XP_005211985.1|	2067	0	PREDICTED: A-kinase anchor protein 5 isoform X1 [Bos taurus]	gi|965799828|ref|XM_012115755.2|	4176	0	PREDICTED: Ovis aries musimon A-kinase anchoring protein 5 (AKAP5), transcript variant X2, mRNA	P24275	797	0	A-kinase anchor protein 5	.	.	.	.	pfam03832	WSK	WSK motif. This short motif is names after three conserved residues found in a WXSXK motif in protein kinase A anchoring proteins.	GO:0006605|protein targeting;GO:0007165|signal transduction;	GO:0005622|intracellular;GO:0016020|membrane;	GO:0005516|calmodulin binding;	K16522	AKAP5; A-kinase anchor protein 5
gene13969	23	2	0	52.5591	287	94	5	0.0805994	-3.63309	0.0286328	0.602073	down	yes	ZBTB25	protein_coding	chrNC_037337.1:76614455-76648290:-	gi|982937592|ref|XP_015328734.1|	2230	0	PREDICTED: zinc finger and BTB domain-containing protein 25 isoform X6 [Bos taurus]	gi|982937451|ref|XM_005211928.3|	2314	0	PREDICTED: Bos taurus A-kinase anchoring protein 5 (AKAP5), transcript variant X1, mRNA	P24275	797	0	A-kinase anchor protein 5	.	.	.	.	pfam00651	BTB	BTB/POZ domain. The BTB (for BR-C, ttk and bab) or POZ (for Pox virus and Zinc finger) domain is present near the N-terminus of a fraction of zinc finger (pfam00096) proteins and in proteins that contain the pfam01344 motif such as Kelch and a family of pox virus proteins. The BTB/POZ domain mediates homomeric dimerization and in some instances heteromeric dimerization. The structure of the dimer…	GO:0006605|protein targeting;GO:0007165|signal transduction;	GO:0005622|intracellular;GO:0016020|membrane;	GO:0005516|calmodulin binding;	K16522	AKAP5; A-kinase anchor protein 5
gene13972	25	123	20	32.2528	18	6	11	5.10325	2.35142	0.0256151	0.578557	up	yes	PPP1R36	protein_coding	chrNC_037337.1:76687457-76710197:+	gi|528910813|ref|XP_005193764.1|	1969	0	PREDICTED: protein phosphatase 1 regulatory subunit 36 isoform X3 [Bos taurus]	gi|982989933|ref|XM_005193707.3|	1930	0	PREDICTED: Bos taurus protein phosphatase 1 regulatory subunit 36 (PPP1R36), transcript variant X3, mRNA	Q96LQ0	577	0	Protein phosphatase 1 regulatory subunit 36	.	.	.	.	pfam14895	PPPI_inhib	Protein phosphatase 1 inhibitor. This family of proteins interacts with and inhibits the phosphatase activity of protein phosphatase 1 (PP1) complexes.	GO:0010923|negative regulation of phosphatase activity;	.	GO:0019902|phosphatase binding;GO:0004864|protein phosphatase inhibitor activity;	K17575	PPP1R36; protein phosphatase 1 regulatory subunit 36
gene14059	0	0	1	8.23687	1	4	35	0.0229584	-5.44483	0.0258947	0.578557	down	yes	RGS6	protein_coding	chrNC_037337.1:83454673-84066840:+	gi|528967073|ref|XP_005212157.1|	2872	0	PREDICTED: regulator of G-protein signaling 6 isoform X1 [Bos taurus]	gi|982990032|ref|XM_015465212.1|	3000	0	PREDICTED: Bos taurus regulator of G-protein signaling 6 (RGS6), transcript variant X4, mRNA	P49758	941	0	Regulator of G-protein signaling 6	.	.	.	.	pfam00615	RGS	Regulator of G protein signaling domain. RGS family members are GTPase-activating proteins for heterotrimeric G-protein alpha-subunits.	GO:0007186|G-protein coupled receptor signaling pathway;GO:0035556|intracellular signal transduction;GO:0009968|negative regulation of signal transduction;GO:0043547|positive regulation of GTPase activity;GO:0008277|regulation of G-protein coupled receptor protein signaling pathway;	GO:0005829|cytosol;GO:0019898|extrinsic component of membrane;GO:0005634|nucleus;GO:0005886|plasma membrane;	GO:0005096|GTPase activator activity;	K16449	RGS; regulator of G-protein signaling
gene14073	10	25	29	80.5323	367	24	107	0.164386	-2.60484	0.0136596	0.461458	down	yes	ACOT2	protein_coding	chrNC_037337.1:84971226-84978749:+	gi|156120525|ref|NP_001095408.1|	2300	0	acyl-coenzyme A thioesterase 2, mitochondrial [Bos taurus]	gi|156120524|ref|NM_001101938.1|	1867	0	Bos taurus acyl-CoA thioesterase 2 (ACOT2), mRNA	P49753	697	0	Acyl-coenzyme A thioesterase 2, mitochondrial	CAC3407	143	3e-36	COG1073	pfam08840	BAAT_C	BAAT / Acyl-CoA thioester hydrolase C terminal. This catalytic domain is found at the C terminal of acyl-CoA thioester hydrolases and bile acid-CoA:amino acid N-acetyltransferases (BAAT).	GO:0006637|acyl-CoA metabolic process;GO:0001676|long-chain fatty acid metabolic process;GO:0006625|protein targeting to peroxisome;GO:0000038|very long-chain fatty acid metabolic process;	GO:0005829|cytosol;GO:0005759|mitochondrial matrix;GO:0005739|mitochondrion;GO:0005782|peroxisomal matrix;	GO:0047617|acyl-CoA hydrolase activity;GO:0052689|carboxylic ester hydrolase activity;GO:0016290|palmitoyl-CoA hydrolase activity;GO:0005102|receptor binding;	K01068	ACOT1_2_4; acyl-coenzyme A thioesterase 1/2/4 [EC:3.1.2.2]
gene14081	549	355	437	841.974	2603	870	845	0.377438	-1.40569	0.0142342	0.466365	down	yes	ELMSAN1	protein_coding	chrNC_037337.1:85124178-85196815:-	gi|528910924|ref|XP_005193794.1|	4242	0	PREDICTED: ELM2 and SANT domain-containing protein 1 isoform X1 [Bos taurus]	gi|982990067|ref|XM_015465222.1|	7219	0	PREDICTED: Bos taurus ELM2 and Myb/SANT-like domain containing 1 (ELMSAN1), transcript variant X4, mRNA	Q6PJG2	1412	0	ELM2 and SANT domain-containing protein 1	.	.	.	.	pfam01448	ELM2	ELM2 domain. The ELM2 (Egl-27 and MTA1 homology 2) domain is a small domain of unknown function. It is found in the MTA1 protein that is part of the NuRD complex. The domain is usually found to the N terminus of a myb-like DNA binding domain pfam00249. ELM2 is also found associated with an ARID DNA binding domain pfam01388 in a member from Arabidopsis thaliana. This suggests that ELM2 may also be…	GO:0006357|regulation of transcription from RNA polymerase II promoter;GO:0006351|transcription, DNA-templated;	GO:0000118|histone deacetylase complex;GO:0005654|nucleoplasm;GO:0005667|transcription factor complex;	GO:0003700|transcription factor activity, sequence-specific DNA binding;GO:0000981|RNA polymerase II transcription factor activity, sequence-specific DNA binding;GO:0008134|transcription factor binding;GO:0044212|transcription regulatory region DNA binding;	.	.
gene14089	175	206	73	255.933	755	299	234	0.407824	-1.29398	0.0334802	0.640762	down	yes	ENTPD5	protein_coding	chrNC_037337.1:85348744-85384522:-	gi|300795252|ref|NP_001179681.1|	2286	0	ectonucleoside triphosphate diphosphohydrolase 5 precursor [Bos taurus]	gi|982937551|ref|XM_005211990.3|	5312	0	PREDICTED: Bos taurus ectonucleoside triphosphate diphosphohydrolase 5 (ENTPD5), transcript variant X1, mRNA	E1BPW0	875	0	Ectonucleoside triphosphate diphosphohydrolase 5	SPAC824.08	200	1e-52	COG5371	pfam01150	GDA1_CD39	GDA1/CD39 (nucleoside phosphatase) family.	GO:0051084|'de novo' posttranslational protein folding;GO:0046034|ATP metabolic process;GO:0008283|cell proliferation;GO:0045821|positive regulation of glycolytic process;GO:0006487|protein N-linked glycosylation;GO:0014066|regulation of phosphatidylinositol 3-kinase signaling;	GO:0005783|endoplasmic reticulum;GO:0005576|extracellular region;	GO:0004382|guanosine-diphosphatase activity;GO:0045134|uridine-diphosphatase activity;	.	.
gene14119	3482	9111	5408	3893.61	1770	777	2426	3.69004	1.88364	0.0123211	0.440382	up	yes	FOS	protein_coding	chrNC_037337.1:86488949-86492375:+	gi|33354267|ref|NP_877587.1|	1593	0	proto-oncogene c-Fos [Bos taurus]	gi|742185777|ref|XM_010855721.1|	2087	0	PREDICTED: Bison bison bison FBJ murine osteosarcoma viral oncogene homolog (FOS), mRNA	O77628	618	0	Proto-oncogene c-Fos	.	.	.	.	pfam07716	bZIP_2	Basic region leucine zipper.	GO:0071276|cellular response to cadmium ion;GO:0071277|cellular response to calcium ion;GO:0031668|cellular response to extracellular stimulus;GO:0034614|cellular response to reactive oxygen species;GO:0007399|nervous system development;GO:0045672|positive regulation of osteoclast differentiation;GO:0006355|regulation of transcription, DNA-templated;GO:0042493|response to drug;GO:0035994|response…	GO:0005829|cytosol;GO:0005783|endoplasmic reticulum;GO:0005654|nucleoplasm;GO:0005634|nucleus;GO:0032993|protein-DNA complex;GO:0035976|AP1 complex;GO:0005667|transcription factor complex;	GO:0003682|chromatin binding;GO:0003677|DNA binding;GO:0003700|transcription factor activity, sequence-specific DNA binding;GO:0003690|double-stranded DNA binding;GO:0046982|protein heterodimerization activity;GO:0070412|R-SMAD binding;GO:0001102|RNA polymerase II activating transcription factor binding;GO:0000979|RNA polymerase II core promoter sequence-specific DNA binding;GO:0000978|RNA polyme…	K04379	FOS; proto-oncogene protein c-fos
gene1412	0	0	0	9.60015	14	0	38	0.00982745	-6.66897	0.0326776	0.635728	down	yes	ZSCAN23	protein_coding	chrNC_037328.1:158070113-158077435:+	gi|741914505|ref|XP_010799687.1|	2267	0	PREDICTED: zinc finger and SCAN domain-containing protein 23 isoform X1 [Bos taurus]	gi|982976447|ref|XM_010825374.2|	1728	0	PREDICTED: Bos taurus zinc finger and SCAN domain containing 23 (ZSCAN23), transcript variant X1, mRNA	Q3MJ62	596	0	Zinc finger and SCAN domain-containing protein 23	.	.	.	.	pfam02023	SCAN	SCAN domain. The SCAN domain (named after SRE-ZBP, CTfin51, AW-1 and Number 18 cDNA) is found in several pfam00096 proteins. The domain has been shown to be able to mediate homo- and hetero-oligomerization.	GO:0006351|transcription, DNA-templated;	GO:0005634|nucleus;	GO:0003677|DNA binding;GO:0046872|metal ion binding;GO:0000981|RNA polymerase II transcription factor activity, sequence-specific DNA binding;	K09230	SCAN; SCAN domain-containing zinc finger protein
gene14150	606	421	420	1133.39	1444	660	2963	0.277701	-1.8484	0.0220819	0.546584	down	yes	POMT2	protein_coding	chrNC_037337.1:88476795-88521569:-	gi|528967313|ref|XP_005212256.1|	4280	0	PREDICTED: protein O-mannosyl-transferase 2 isoform X1 [Bos taurus]	gi|982937932|ref|XM_005212199.3|	2782	0	PREDICTED: Bos taurus protein-O-mannosyltransferase 2 (POMT2), transcript variant X1, mRNA	Q9UKY4	1284	0	Protein O-mannosyl-transferase 2	YAL023c	407	5e-127	COG1928	pfam02366	PMT	Dolichyl-phosphate-mannose-protein mannosyltransferase. This is a family of Dolichyl-phosphate-mannose-protein mannosyltransferase proteins EC:2.4.1.109. These proteins are responsible for O-linked glycosylation of proteins, they catalyse the reaction:- Dolichyl phosphate D-mannose + protein <=> dolichyl phosphate + O-D-mannosyl-protein. Also in this family is the Drosophila rotated abdomen prote…	GO:0071712|ER-associated misfolded protein catabolic process;GO:1904100|positive regulation of protein O-linked glycosylation;	GO:0005789|endoplasmic reticulum membrane;GO:0016021|integral component of membrane;	GO:0004169|dolichyl-phosphate-mannose-protein mannosyltransferase activity;GO:0046872|metal ion binding;	K00728	POMT; dolichyl-phosphate-mannose-protein mannosyltransferase [EC:2.4.1.109]
gene14199	0	0	0	40.6247	0	13	185	0.00231997	-8.75168	0.00143738	0.165786	down	yes	FLRT2	protein_coding	chrNC_037337.1:97153527-97261128:+	gi|358414284|ref|XP_003582797.1|	3184	0	PREDICTED: leucine-rich repeat transmembrane protein FLRT2 [Bos taurus]	gi|982990173|ref|XM_005193783.3|	8128	0	PREDICTED: Bos taurus fibronectin leucine rich transmembrane protein 2 (FLRT2), transcript variant X2, mRNA	O43155	1193	0	Leucine-rich repeat transmembrane protein FLRT2	STM0800_2	59.3	2e-07	COG4886	pfam13855	LRR_8	Leucine rich repeat.	GO:0007411|axon guidance;GO:0071711|basement membrane organization;GO:0061343|cell adhesion involved in heart morphogenesis;GO:0019221|cytokine-mediated signaling pathway;GO:0008543|fibroblast growth factor receptor signaling pathway;GO:0003007|heart morphogenesis;GO:0046426|negative regulation of JAK-STAT cascade;GO:0006469|negative regulation of protein kinase activity;GO:0051965|positive regul…	GO:0005911|cell-cell junction;GO:0005737|cytoplasm;GO:0005789|endoplasmic reticulum membrane;GO:0070062|extracellular exosome;GO:0031012|extracellular matrix;GO:0005925|focal adhesion;GO:0005887|integral component of plasma membrane;GO:0043005|neuron projection;GO:0031090|organelle membrane;GO:0005886|plasma membrane;GO:0045202|synapse;	GO:0045499|chemorepellent activity;GO:0005104|fibroblast growth factor receptor binding;GO:0030674|protein binding, bridging;GO:0004860|protein kinase inhibitor activity;	K16362	FLRT; leucine-rich repeat transmembrane protein FLRT
gene1425	1	13	14	52.3225	105	236	1	0.106347	-3.23315	0.037885	0.671855	down	yes	OCA2	protein_coding	chrNC_037329.1:424418-704998:-	gi|742175368|ref|XP_010851291.1|	3778	0	PREDICTED: P protein [Bison bison bison]	gi|742175367|ref|XM_010852989.1|	3268	0	PREDICTED: Bison bison bison oculocutaneous albinism II (OCA2), mRNA	Q8MIQ9	1269	0	P protein	FN1924	138	1e-33	COG1055	pfam03600	CitMHS	Citrate transporter.	GO:0055085|transmembrane transport;	GO:0016021|integral component of membrane;GO:0033162|melanosome membrane;	.	.	.
gene14291	17	36	127	37.5627	5	0	12	11.315	3.50017	0.0225346	0.551636	up	yes	ASTL	protein_coding	chrNC_037338.1:2262524-2277629:-	gi|594072260|ref|XP_006059970.1|	1710	0	PREDICTED: astacin-like metalloendopeptidase [Bubalus bubalis]	gi|982990302|ref|XM_588342.9|	2120	0	PREDICTED: Bos taurus astacin-like metallo-endopeptidase (M12 family) (ASTL), transcript variant X1, mRNA	Q6HA08	469	6e-157	Astacin-like metalloendopeptidase	.	.	.	.	pfam01400	Astacin	Astacin (Peptidase family M12A). The members of this family are enzymes that cleave peptides. These proteases require zinc for catalysis. Members of this family contain two conserved disulphide bridges, these are joined 1-4 and 2-3. Members of this family have an amino terminal propeptide which is cleaved to give the active protease domain. All other linked domains are found to the carboxyl termi…	GO:0007155|cell adhesion;GO:0009566|fertilization;GO:2000360|negative regulation of binding of sperm to zona pellucida;GO:0010954|positive regulation of protein processing;GO:0060468|prevention of polyspermy;GO:0006508|proteolysis;	GO:0060473|cortical granule;GO:0005737|cytoplasm;GO:0005886|plasma membrane;GO:0030133|transport vesicle;	GO:0070001|aspartic-type peptidase activity;GO:0070002|glutamic-type peptidase activity;GO:0004222|metalloendopeptidase activity;GO:0008233|peptidase activity;GO:0008270|zinc ion binding;	K08778	ASTL; astacin-like metalloendopeptidase [EC:3.4.-.-]
gene1437	3515	2529	2781	4461.99	7751	6444	5202	0.513238	-0.962301	0.0196486	0.530064	down	yes	CCDC115	protein_coding	chrNC_037329.1:1314157-1318855:-	gi|528938536|ref|XP_005202234.1|	805	2e-99	PREDICTED: coiled-coil domain-containing protein 115 isoform X1 [Bos taurus]	gi|982912783|ref|XM_005202177.3|	2150	0	PREDICTED: Bos taurus coiled-coil domain containing 115 (CCDC115), transcript variant X1, mRNA	Q3SZB5	298	6e-95	Coiled-coil domain-containing protein 115	.	.	.	.	pfam07174	FAP	Fibronectin-attachment protein (FAP). This family contains bacterial fibronectin-attachment proteins (FAP). Family members are rich in alanine and proline, are approximately 300 long, and seem to be restricted to mycobacteria. These proteins contain a fibronectin-binding motif that allows mycobacteria to bind to fibronectin in the extracellular matrix.	GO:0006879|cellular iron ion homeostasis;GO:0036295|cellular response to increased oxygen levels;GO:0007042|lysosomal lumen acidification;	GO:0030137|COPI-coated vesicle;GO:0005783|endoplasmic reticulum;GO:0005793|endoplasmic reticulum-Golgi intermediate compartment;GO:0005768|endosome;GO:0042406|extrinsic component of endoplasmic reticulum membrane;GO:0005764|lysosome;GO:0016471|vacuolar proton-transporting V-type ATPase complex;	GO:0051082|unfolded protein binding;	.	.
gene14406	0	0	0	17.8016	57	0	53	0.00529335	-7.5616	0.00633383	0.328465	down	yes	LOC112448867	lncRNA	chrNC_037338.1:9924088-9926908:+	gi|114050967|ref|NP_001040099.1|	120	6e-06	bitter taste receptor Bota-T2R65A [Bos taurus]	gi|850480667|gb|CP011888.1|	119	5e-54	Ovis canadensis canadensis isolate 43U chromosome 3 sequence	.	.	.	.	.	.	.	.	pfam01921	tRNA-synt_1f	tRNA synthetases class I (K). This family includes only lysyl tRNA synthetases from prokaryotes.	.	.	.	.	.
gene14416	386	188	481	1141.14	1285	372	3567	0.198143	-2.33539	0.0214971	0.544056	down	yes	PCGF1	protein_coding	chrNC_037338.1:10130551-10132864:+	gi|426223979|ref|XP_004006151.1|	1303	4e-179	PREDICTED: polycomb group RING finger protein 1 [Ovis aries]	gi|742227630|ref|XM_010829714.1|	917	0	PREDICTED: Bison bison bison polycomb group ring finger 1 (PCGF1), mRNA	Q2YDF9	503	2e-179	Polycomb group RING finger protein 1	.	.	.	.	pfam00097	zf-C3HC4	Zinc finger, C3HC4 type (RING finger). The C3HC4 type zinc-finger (RING finger) is a cysteine-rich domain of 40 to 60 residues that coordinates two zinc ions, and has the consensus sequence: C-X2-C-X(9-39)-C-X(1-3)-H-X(2-3)-C-X2-C-X(4-48)-C-X2-C where X is any amino acid. Many proteins containing a RING finger play a key role in the ubiquitination pathway.	GO:0036353|histone H2A-K119 monoubiquitination;GO:0006355|regulation of transcription, DNA-templated;GO:0006351|transcription, DNA-templated;	GO:0031519|PcG protein complex;	GO:0046872|metal ion binding;	K11487	PCGF1, NSPC1; polycomb group RING finger protein 1
gene14456	1	62	3	10.3062	0	0	0	121.739	6.92764	0.00853709	0.370885	up	yes	LOC101903097	lncRNA	chrNC_037338.1:11303853-11326222:-	.	.	.	.	gi|850480667|gb|CP011888.1|	1351	0	Ovis canadensis canadensis isolate 43U chromosome 3 sequence	.	.	.	.	.	.	.	.	pfam03251	Tymo_45kd_70kd	Tymovirus 45/70Kd protein. Tymoviruses are single stranded RNA viruses. This family includes a protein of unknown function that has been named based on its molecular weight. Tymoviruses such as the ononis yellow mosaic tymovirus encode only three proteins. Of these two are overlapping this protein overlaps a larger ORF that is thought to be the polymerase.	.	.	.	.	.
gene14485	17	36	1	116.329	518	93	159	0.0782714	-3.67537	0.00091394	0.125751	down	yes	ADD2	protein_coding	chrNC_037338.1:13623628-13749308:+	gi|803237535|ref|XP_011978889.1|	3358	0	PREDICTED: beta-adducin isoform X1 [Ovis aries musimon]	gi|982938543|ref|XM_005212528.3|	8795	0	PREDICTED: Bos taurus adducin 2 (ADD2), transcript variant X1, mRNA	P35612	1222	0	Beta-adducin	CC1201	145	4e-36	COG0235	pfam00596	Aldolase_II	Class II Aldolase and Adducin N-terminal domain. This family includes class II aldolases and adducins which have not been ascribed any enzymatic function.	GO:0030036|actin cytoskeleton organization;GO:0051017|actin filament bundle assembly;GO:0051016|barbed-end actin filament capping;GO:0030097|hemopoiesis;GO:0050900|leukocyte migration;GO:0050901|leukocyte tethering or rolling;GO:0032092|positive regulation of protein binding;GO:0065003|macromolecular complex assembly;GO:0055085|transmembrane transport;	GO:0031410|cytoplasmic vesicle;GO:0005829|cytosol;GO:0008290|F-actin capping protein complex;GO:0044853|plasma membrane raft;GO:0014069|postsynaptic density;	GO:0003779|actin binding;GO:0051015|actin filament binding;GO:0005516|calmodulin binding;GO:0046982|protein heterodimerization activity;GO:0042803|protein homodimerization activity;GO:0019901|protein kinase binding;GO:0030507|spectrin binding;GO:0005198|structural molecule activity;	K18622	ADD; adducin
gene14528	1238	5070	336	1176.45	57	860	5	7.76473	2.95694	0.0441004	0.709433	up	yes	EIF2AK2	protein_coding	chrNC_037338.1:19556767-19597286:-	gi|117935051|ref|NP_835210.2|	2426	0	interferon-induced, double-stranded RNA-activated protein kinase [Bos taurus]	gi|982938636|ref|XM_005212569.3|	2700	0	PREDICTED: Bos taurus eukaryotic translation initiation factor 2 alpha kinase 2 (EIF2AK2), transcript variant X1, mRNA	P19525	522	2e-162	Interferon-induced, double-stranded RNA-activated protein kinase	BS_yloP_1	102	9e-22	COG0515	pfam00069	Pkinase	Protein kinase domain.	GO:0000186|activation of MAPKK activity;GO:0034198|cellular response to amino acid starvation;GO:0051607|defense response to virus;GO:0030968|endoplasmic reticulum unfolded protein response;GO:0030683|evasion or tolerance by virus of host immune response;GO:0045087|innate immune response;GO:0043066|negative regulation of apoptotic process;GO:0008285|negative regulation of cell proliferation;GO:00…	GO:0005737|cytoplasm;GO:0005829|cytosol;GO:0016020|membrane;GO:0005634|nucleus;GO:0048471|perinuclear region of cytoplasm;GO:0005840|ribosome;	GO:0005524|ATP binding;GO:0003725|double-stranded RNA binding;GO:0004694|eukaryotic translation initiation factor 2alpha kinase activity;GO:0042802|identical protein binding;GO:0004715|non-membrane spanning protein tyrosine kinase activity;GO:0004672|protein kinase activity;GO:0019888|protein phosphatase regulator activity;GO:0004674|protein serine/threonine kinase activity;GO:0003723|RNA binding;	K16195	EIF2AK2; eukaryotic translation initiation factor 2-alpha kinase 2 [EC:2.7.11.1]
gene14582	0	0	1	20.9785	7	9	89	0.00885683	-6.81899	0.000976261	0.130989	down	yes	HAAO	protein_coding	chrNC_037338.1:25110230-25125601:-	gi|548485453|ref|XP_005686600.1|	1596	0	PREDICTED: 3-hydroxyanthranilate 3,4-dioxygenase isoform X1 [Capra hircus]	gi|965925563|ref|XM_004005994.3|	1367	0	PREDICTED: Ovis aries 3-hydroxyanthranilate 3,4-dioxygenase (HAAO), transcript variant X2, mRNA	Q0VCA8	588	0	3-hydroxyanthranilate 3,4-dioxygenase	.	.	.	.	pfam06052	3-HAO	3-hydroxyanthranilic acid dioxygenase. In eukaryotes 3-hydroxyanthranilic acid dioxygenase (EC:1.13.11.6) is part of the kynurenine pathway for the degradation of tryptophan and the biosynthesis of nicotinic acid.The prokaryotic homolog is involved in the 2-nitrobenzoate degradation pathway.	GO:0009435|NAD biosynthetic process;GO:0070050|neuron cellular homeostasis;GO:0019805|quinolinate biosynthetic process;GO:0046686|response to cadmium ion;GO:0010043|response to zinc ion;	GO:0005829|cytosol;	GO:0000334|3-hydroxyanthranilate 3,4-dioxygenase activity;GO:0008198|ferrous iron binding;	K00452	HAAO; 3-hydroxyanthranilate 3,4-dioxygenase [EC:1.13.11.6]
gene1464	68	10	4	13.7278	5	1	0	16.7771	4.06842	0.0185582	0.520308	up	yes	MYO7B	protein_coding	chrNC_037329.1:4886928-4990294:-	gi|741915932|ref|XP_010800119.1|	11232	0	PREDICTED: unconventional myosin-VIIb isoform X1 [Bos taurus]	gi|982977098|ref|XM_015462228.1|	6778	0	PREDICTED: Bos taurus myosin VIIB (MYO7B), transcript variant X1, mRNA	Q6PIF6	3577	0	Unconventional myosin-VIIb	YOR326w	525	4e-154	COG5022	pfam00063	Myosin_head	Myosin head (motor domain).	GO:0030154|cell differentiation;GO:0007018|microtubule-based movement;	GO:0090651|apical cytoplasm;GO:0005903|brush border;GO:0005902|microvillus;GO:0016459|myosin complex;	GO:0051015|actin filament binding;GO:0005524|ATP binding;GO:0008017|microtubule binding;GO:0003777|microtubule motor activity;	.	.
gene14644	11	1	1	17.1594	42	12	40	0.13966	-2.84001	0.040601	0.691967	down	yes	STPG4	protein_coding	chrNC_037338.1:29542037-29578323:-	gi|555967290|ref|XP_005895693.1|	1015	2e-127	PREDICTED: LOW QUALITY PROTEIN: uncharacterized protein C2orf61 homolog [Bos mutus]	gi|742112835|ref|XM_010838645.1|	1446	0	PREDICTED: Bison bison bison chromosome unknown open reading frame, human C2orf61 (LOC104987615), mRNA	Q8N801	315	2e-98	Protein STPG4	.	.	.	.	pfam04709	AMH_N	Anti-Mullerian hormone, N terminal region. Anti-Mullerian hormone, AMH is a signalling molecule involved in male and female sexual differentiation. Defects in synthesis or action of AMH cause persistent Mullerian duct syndrome (PMDS), a rare form of male pseudohermaphroditism. This family represents the N terminal part of the protein, which is not thought to be essential for activity. AMH contain…	GO:0006325|chromatin organization;GO:0044727|DNA demethylation of male pronucleus;GO:1901537|positive regulation of DNA demethylation;	GO:0005737|cytoplasm;GO:0001939|female pronucleus;GO:0042585|germinal vesicle;GO:0001940|male pronucleus;GO:0005634|nucleus;	GO:0003682|chromatin binding;	.	.
gene14720	0	0	0	67.0556	31	0	303	0.00140511	-9.4751	0.000319156	0.069175	down	yes	BCL11A	protein_coding	chrNC_037338.1:43208356-43310317:-	gi|555956829|ref|XP_005890554.1|	3540	0	PREDICTED: B-cell lymphoma/leukemia 11A isoform X1 [Bos mutus]	gi|982938770|ref|XM_015473445.1|	6064	0	PREDICTED: Bos taurus B-cell CLL/lymphoma 11A (BCL11A), transcript variant X3, mRNA	Q9H165	1363	0	B-cell lymphoma/leukemia 11A	.	.	.	.	pfam13465	zf-H2C2_2	Zinc-finger double domain.	GO:0030517|negative regulation of axon extension;GO:0048671|negative regulation of collateral sprouting;GO:2000171|negative regulation of dendrite development;GO:0010977|negative regulation of neuron projection development;GO:0032463|negative regulation of protein homooligomerization;GO:0000122|negative regulation of transcription from RNA polymerase II promoter;GO:0022008|neurogenesis;GO:0048672…	GO:0005737|cytoplasm;GO:0005654|nucleoplasm;GO:0005634|nucleus;	GO:0046872|metal ion binding;GO:0046982|protein heterodimerization activity;GO:0042803|protein homodimerization activity;GO:0000978|RNA polymerase II core promoter proximal region sequence-specific DNA binding;GO:0000981|RNA polymerase II transcription factor activity, sequence-specific DNA binding;GO:0001078|transcriptional repressor activity, RNA polymerase II core promoter proximal region sequ…	.	.
gene1473	40	53	1	14.6044	0	0	0	172.528	7.43069	0.00124372	0.155751	up	yes	CYP27C1	protein_coding	chrNC_037329.1:5297587-5319388:+	gi|528938714|ref|XP_002685263.3|	2786	0	PREDICTED: cytochrome P450 27C1 [Bos taurus]	gi|982977113|ref|XM_869576.7|	2361	0	PREDICTED: Bos taurus cytochrome P450, family 27, subfamily C, polypeptide 1 (CYP27C1), mRNA	P0DOX0	753	0	Cytochrome P450 27C1	BH0579	116	1e-26	COG2124	pfam00067	p450	Cytochrome P450. Cytochrome P450s are haem-thiolate proteins involved in the oxidative degradation of various compounds. They are particularly well known for their role in the degradation of environmental toxins and mutagens. They can be divided into 4 classes, according to the method by which electrons from NAD(P)H are delivered to the catalytic site. Sequence conservation is relatively low with…	.	GO:0016020|membrane;	GO:0020037|heme binding;GO:0005506|iron ion binding;GO:0004497|monooxygenase activity;GO:0016705|oxidoreductase activity, acting on paired donors, with incorporation or reduction of molecular oxygen;	.	.
gene14734	375	757	403	360.946	223	387	93	2.51588	1.33106	0.043349	0.707061	up	yes	GCFC2	protein_coding	chrNC_037338.1:43921187-44005644:+	gi|359070094|ref|XP_003586682.1|	3399	0	PREDICTED: GC-rich sequence DNA-binding factor 2 isoform X1 [Bos taurus]	gi|742214994|ref|XM_010862968.1|	5922	0	PREDICTED: Bison bison bison GC-rich sequence DNA-binding factor 2 (GCFC2), transcript variant X2, mRNA	P16383	1005	0	GC-rich sequence DNA-binding factor 2	.	.	.	.	pfam07842	GCFC	GC-rich sequence DNA-binding factor-like protein. Sequences found in this family are similar to a region of a human GC-rich sequence DNA-binding factor homolog. This is thought to be a protein involved in transcriptional regulation due to partial homologies to a transcription repressor and histone-interacting protein. This family also contains tuftelin interacting protein 11 which has been identi…	GO:0000398|mRNA splicing, via spliceosome;GO:0000122|negative regulation of transcription from RNA polymerase II promoter;GO:0045892|negative regulation of transcription, DNA-templated;GO:0006355|regulation of transcription, DNA-templated;GO:0000245|spliceosomal complex assembly;GO:0006351|transcription, DNA-templated;	GO:0005829|cytosol;GO:0005730|nucleolus;GO:0005654|nucleoplasm;GO:0005634|nucleus;GO:0071008|U2-type post-mRNA release spliceosomal complex;	GO:0000978|RNA polymerase II core promoter proximal region sequence-specific DNA binding;GO:0001078|transcriptional repressor activity, RNA polymerase II core promoter proximal region sequence-specific binding;	K09061	GCF, C2orf3; GC-rich sequence DNA-binding factor
gene14752	0	11	0	25.7298	63	12	71	0.0712974	-3.81001	0.0367891	0.664938	down	yes	SULT1C4	protein_coding	chrNC_037338.1:44861267-44872988:-	gi|528968517|ref|XP_005212758.1|	1547	0	PREDICTED: sulfotransferase 1C4 isoform X1 [Bos taurus]	gi|982938837|ref|XM_005212701.3|	3015	0	PREDICTED: Bos taurus sulfotransferase family, cytosolic, 1C, member 4 (SULT1C4), transcript variant X1, mRNA	O75897	491	4e-164	Sulfotransferase 1C4	.	.	.	.	pfam00685	Sulfotransfer_1	Sulfotransferase domain.	GO:0050427|3'-phosphoadenosine 5'-phosphosulfate metabolic process;GO:0006068|ethanol catabolic process;GO:0051923|sulfation;	GO:0005829|cytosol;	GO:0004062|aryl sulfotransferase activity;GO:0008146|sulfotransferase activity;	K01025	E2.8.2.-
gene14789	0	0	0	8.41301	8	1	35	0.011233	-6.47612	0.0140947	0.465298	down	yes	LOC112448782	lncRNA	chrNC_037338.1:46775964-46830231:-	.	.	.	.	gi|850480667|gb|CP011888.1|	382	0	Ovis canadensis canadensis isolate 43U chromosome 3 sequence	.	.	.	.	.	.	.	.	.	.	.	.	.	.	.	.
gene14811	7	21	13	44.1541	123	36	83	0.188652	-2.4062	0.00653551	0.33303	down	yes	THNSL2	protein_coding	chrNC_037338.1:47865048-47884696:-	gi|300797107|ref|NP_001179773.1|	2594	0	threonine synthase-like 2 [Bos taurus]	gi|742212015|ref|XM_010862243.1|	3967	0	PREDICTED: Bison bison bison threonine synthase-like 2 (S. cerevisiae) (THNSL2), transcript variant X1, mRNA	Q5RFE6	873	0	Threonine synthase-like 2	YCR053w	297	4e-87	COG0498	pfam14821	Thr_synth_N	Threonine synthase N terminus. This domain is found at the N-terminus of many threonine synthase enzymes.	.	.	GO:0016829|lyase activity;	.	.
gene1483	116	87	342	112.077	26	46	0	10.3569	3.37251	0.0130719	0.457543	up	yes	INPP1	protein_coding	chrNC_037329.1:5934745-5970814:-	gi|594088018|ref|XP_006067468.1|	2081	0	PREDICTED: inositol polyphosphate 1-phosphatase isoform X2 [Bubalus bubalis]	gi|982912822|ref|XM_010801788.2|	1802	0	PREDICTED: Bos taurus inositol polyphosphate-1-phosphatase (INPP1), transcript variant X5, mRNA	P21327	801	0	Inositol polyphosphate 1-phosphatase	.	.	.	.	pfam00459	Inositol_P	Inositol monophosphatase family.	GO:0046854|phosphatidylinositol phosphorylation;	.	GO:0004441|inositol-1,4-bisphosphate 1-phosphatase activity;GO:0046872|metal ion binding;	K01107	INPP1; inositol polyphosphate 1-phosphatase [EC:3.1.3.57]
gene14862	3	7	0	17.7251	82	33	8	0.097112	-3.36421	0.0194085	0.529372	down	yes	RETSAT	protein_coding	chrNC_037338.1:49642200-49656929:+	gi|284813549|ref|NP_001095749.2|	3059	0	all-trans-retinol 13,14-reductase precursor [Bos taurus]	gi|284813548|ref|NM_001102279.2|	3198	0	Bos taurus retinol saturase (all-trans-retinol 13,14-reductase) (RETSAT), mRNA	Q6NUM9	957	0	All-trans-retinol 13,14-reductase	BH1848	96.3	8e-20	COG1233	pfam01593	Amino_oxidase	Flavin containing amine oxidoreductase. This family consists of various amine oxidases, including maze polyamine oxidase (PAO) and various flavin containing monoamine oxidases (MAO). The aligned region includes the flavin binding site of these enzymes. The family also contains phytoene dehydrogenases and related enzymes. In vertebrates MAO plays an important role regulating the intracellular leve…	GO:0055114|oxidation-reduction process;GO:0042572|retinol metabolic process;	GO:0005789|endoplasmic reticulum membrane;GO:0016020|membrane;GO:0031965|nuclear membrane;GO:0005640|nuclear outer membrane;	GO:0051786|all-trans-retinol 13,14-reductase activity;GO:0016491|oxidoreductase activity;	K09516	RETSAT; all-trans-retinol 13,14-reductase [EC:1.3.99.23]
gene14904	15	8	5	4.60827	0	0	0	54.4245	5.76618	0.0233676	NA	up	yes	LOC112448801	lncRNA	chrNC_037338.1:59674252-59750625:+	.	.	.	.	gi|850480667|gb|CP011888.1|	1599	0	Ovis canadensis canadensis isolate 43U chromosome 3 sequence	.	.	.	.	.	.	.	.	pfam05028	PARG_cat	Poly (ADP-ribose) glycohydrolase (PARG). Poly(ADP-ribose) glycohydrolase (PARG), is a ubiquitously expressed exo- and endoglycohydrolase which mediates oxidative and excitotoxic neuronal death.	.	.	.	.	.
gene14922	37	22	0	344.412	282	2	1442	0.0274017	-5.18959	0.0046179	0.276845	down	yes	OTX1	protein_coding	chrNC_037338.1:61541979-61551633:+	gi|884907550|ref|XP_003467541.3|	1001	8e-119	PREDICTED: homeobox protein OTX1 isoform X1 [Cavia porcellus]	gi|982939041|ref|XM_005212796.3|	4777	0	PREDICTED: Bos taurus orthodenticle homeobox 1 (OTX1), transcript variant X2, mRNA	P32242	367	6e-113	Homeobox protein OTX1	.	.	.	.	pfam00046	Homeobox	Homeobox domain.	GO:0009952|anterior/posterior pattern specification;GO:0048852|diencephalon morphogenesis;GO:0042472|inner ear morphogenesis;GO:0022037|metencephalon development;GO:0030901|midbrain development;GO:0045944|positive regulation of transcription from RNA polymerase II promoter;	GO:0005634|nucleus;	GO:0000978|RNA polymerase II core promoter proximal region sequence-specific DNA binding;GO:0000981|RNA polymerase II transcription factor activity, sequence-specific DNA binding;GO:0001077|transcriptional activator activity, RNA polymerase II core promoter proximal region sequence-specific binding;	K09326	OTX1; homeobox protein OTX1
gene1493	174	142	103	272.6	273	797	253	0.347763	-1.52382	0.0239619	0.564994	down	yes	SLC40A1	protein_coding	chrNC_037329.1:6774992-6800154:+	gi|118151032|ref|NP_001071438.1|	2848	0	solute carrier family 40 member 1 [Bos taurus]	gi|982912846|ref|XM_005202202.3|	3343	0	PREDICTED: Bos taurus solute carrier family 40 (iron-regulated transporter), member 1 (SLC40A1), transcript variant X1, mRNA	Q9NP59	969	0	Solute carrier family 40 member 1	.	.	.	.	pfam06963	FPN1	Ferroportin1 (FPN1). This family represents a conserved region approximately 100 residues long within eukaryotic Ferroportin1 (FPN1), a protein that may play a role in iron export from the cell. This family may represent a number of transmembrane regions in Ferroportin1.	GO:0006879|cellular iron ion homeostasis;GO:0003158|endothelium development;GO:1903988|ferrous iron export;GO:0034755|iron ion transmembrane transport;GO:0002260|lymphocyte homeostasis;GO:0060586|multicellular organismal iron ion homeostasis;GO:0043066|negative regulation of apoptotic process;GO:0045944|positive regulation of transcription from RNA polymerase II promoter;GO:0034395|regulation of …	GO:0016323|basolateral plasma membrane;GO:0005737|cytoplasm;GO:0005829|cytosol;GO:0016021|integral component of membrane;GO:0005887|integral component of plasma membrane;GO:0005622|intracellular;GO:0005654|nucleoplasm;GO:0005886|plasma membrane;GO:0008021|synaptic vesicle;	GO:0015093|ferrous iron transmembrane transporter activity;GO:0042802|identical protein binding;GO:0097689|iron channel activity;GO:0005381|iron ion transmembrane transporter activity;GO:0017046|peptide hormone binding;	K14685	SLC40A1, FPN1; solute carrier family 40 (iron-regulated transporter), member 1
gene14997	1	11	20	81.4196	33	7	337	0.0790181	-3.66167	0.0200096	0.532748	down	yes	CAPN13	protein_coding	chrNC_037338.1:69068100-69158425:+	gi|528968981|ref|XP_005212910.1|	3598	0	PREDICTED: calpain-13 isoform X1 [Bos taurus]	gi|982939159|ref|XM_010810124.2|	2680	0	PREDICTED: Bos taurus calpain 13 (CAPN13), transcript variant X3, mRNA	Q3UW68	914	0	Calpain-13	.	.	.	.	pfam00648	Peptidase_C2	Calpain family cysteine protease.	GO:0006508|proteolysis;	GO:0005737|cytoplasm;	GO:0005509|calcium ion binding;GO:0004198|calcium-dependent cysteine-type endopeptidase activity;	K08581	CAPN13; calpain-13 [EC:3.4.22.-]
gene15028	67	278	78	88.6978	73	59	10	3.56693	1.83468	0.0440421	0.709433	up	yes	CCDC121	protein_coding	chrNC_037338.1:72067407-72071483:+	gi|358414506|ref|XP_001251047.4|	2378	0	PREDICTED: LOW QUALITY PROTEIN: coiled-coil domain-containing protein 121 [Bos taurus]	gi|982990942|ref|XM_001251046.7|	2420	0	PREDICTED: Bos taurus coiled-coil domain containing 121 (CCDC121), mRNA	.	.	.	.	.	.	.	.	pfam14988	DUF4515	Domain of unknown function (DUF4515). This family of proteins is found in bacteria and eukaryotes. Proteins in this family are typically between 198 and 469 amino acids in length. There are two completely conserved L residues that may be functionally important.	.	.	.	.	.
gene15032	0	75	51	22.0779	0	0	0	260.44	8.02481	0.00276357	0.224417	up	yes	FNDC4	protein_coding	chrNC_037338.1:72189744-72192917:+	gi|946667521|ref|XP_006189797.2|	1197	5e-159	PREDICTED: fibronectin type III domain-containing protein 4 [Camelus ferus]	gi|965860945|ref|XM_012145024.2|	1613	0	PREDICTED: Ovis aries musimon fibronectin type III domain containing 4 (FNDC4), transcript variant X2, mRNA	A6QPL2	462	1e-159	Fibronectin type III domain-containing protein 4	.	.	.	.	pfam00041	fn3	Fibronectin type III domain.	GO:0050728|negative regulation of inflammatory response;	GO:0005783|endoplasmic reticulum;GO:0005615|extracellular space;GO:0016021|integral component of membrane;GO:0005886|plasma membrane;	.	.	.
gene15052	2	0	0	35.7767	84	43	92	0.00932129	-6.74526	6.36408e-06	0.00376834	down	yes	CGREF1	protein_coding	chrNC_037338.1:72519739-72536221:+	gi|965892045|ref|XP_014944775.1|	1096	3e-143	PREDICTED: prolactin regulatory element-binding protein isoform X5 [Ovis aries musimon]	gi|402745432|ref|NM_001045977.2|	1473	0	Bos taurus cell growth regulator with EF-hand domain 1 (CGREF1), mRNA	Q99674	255	2e-78	Cell growth regulator with EF hand domain protein 1	.	.	.	.	pfam13499	EF-hand_7	EF-hand domain pair.	GO:0007155|cell adhesion;GO:0007050|cell cycle arrest;GO:0008285|negative regulation of cell proliferation;	GO:0005576|extracellular region;	GO:0005509|calcium ion binding;	.	.
gene15063	38	405	91	93.7248	17	5	19	13.0787	3.70915	0.000638544	0.105835	up	yes	DPYSL5	protein_coding	chrNC_037338.1:72682465-72771983:-	gi|803034942|ref|XP_004005790.2|	2952	0	PREDICTED: dihydropyrimidinase-related protein 5 isoform X1 [Ovis aries]	gi|982939261|ref|XM_010810162.2|	4693	0	PREDICTED: Bos taurus dihydropyrimidinase like 5 (DPYSL5), transcript variant X1, mRNA	Q9BPU6	1131	0	Dihydropyrimidinase-related protein 5	PA0441	396	6e-122	COG0044	pfam13594	Amidohydro_5	Amidohydrolase. This family of enzymes are a part of a large metal dependent hydrolase superfamily. The family includes Adenine deaminase EC:3.5.4.2 that hydrolyses adenine to form hypoxanthine and ammonia. Adenine deaminases reaction is important for adenine utilisation as a purine and also as a nitrogen source. This family also includes dihydroorotase and N-acetylglucosamine-6-phosphate deacety…	GO:0007411|axon guidance;GO:0007399|nervous system development;GO:0007165|signal transduction;	GO:0005829|cytosol;GO:0030425|dendrite;GO:0043025|neuronal cell body;	GO:0016810|hydrolase activity, acting on carbon-nitrogen (but not peptide) bonds;GO:0008017|microtubule binding;	K07529	DPYSL5, CRAM; dihydropyrimidinase-like 5
gene15088	1	0	0	6.54395	3	14	19	0.0288534	-5.11511	0.0204582	0.535394	down	yes	LOC100847382	lncRNA	chrNC_037338.1:73870725-73872506:-	.	.	.	.	gi|982990989|ref|XR_138806.4|	1110	0	PREDICTED: Bos taurus uncharacterized LOC100847382 (LOC100847382), ncRNA	.	.	.	.	.	.	.	.	pfam12036	DUF3522	Protein of unknown function (DUF3522). This family of proteins is functionally uncharacterized. This protein is found in eukaryotes. Proteins in this family are typically between 220 to 787 amino acids in length.	.	.	.	.	.
gene15106	82	11	36	98.5592	196	115	175	0.286716	-1.80231	0.0427507	0.704429	down	yes	FAM228B	protein_coding	chrNC_037338.1:74947567-74974106:-	gi|803271160|ref|XP_011995301.1|	1404	0	PREDICTED: protein FAM228B isoform X3 [Ovis aries musimon]	gi|402693318|ref|NM_001105495.2|	1298	0	Bos taurus family with sequence similarity 228 member B (FAM228B), mRNA	.	.	.	.	.	.	.	.	pfam10328	7TM_GPCR_Srx	Serpentine type 7TM GPCR chemoreceptor Srx. Chemoreception is mediated in Caenorhabditis elegans by members of the seven-transmembrane G-protein-coupled receptor class (7TM GPCRs) of proteins which are of the serpentine type. Srx is part of the Srg superfamily of chemoreceptors. Chemoperception is one of the central senses of soil nematodes like C. elegans which are otherwise 'blind' and 'deaf'.	.	.	.	.	.
gene15113	12	0	11	38.1753	202	17	37	0.121232	-3.04415	0.0373125	0.66917	down	yes	MFSD2B	protein_coding	chrNC_037338.1:75034135-75048947:-	gi|942054221|ref|XP_014333684.1|	2312	0	PREDICTED: major facilitator superfamily domain-containing protein 2B [Bos mutus]	gi|594052776|ref|XR_326838.1|	2182	0	PREDICTED: Bubalus bubalis major facilitator superfamily domain containing 2B (MFSD2B), transcript variant X4, misc_RNA	A6NFX1	701	0	Major facilitator superfamily domain-containing protein 2B	sll1374	84.3	8e-16	COG2211	pfam13347	MFS_2	MFS/sugar transport protein. This family is part of the major facilitator superfamily of membrane transport proteins.	GO:0006869|lipid transport;	GO:0005887|integral component of plasma membrane;	GO:0046624|sphingolipid transporter activity;	.	.
gene15139	1405	4181	1747	1431.11	802	446	227	5.89396	2.55924	4.72243e-05	0.0169867	up	yes	RHOB	protein_coding	chrNC_037338.1:78398389-78400601:-	gi|4757764|ref|NP_004031.1|	1042	3e-134	rho-related GTP-binding protein RhoB precursor [Homo sapiens]	gi|118150945|ref|NM_001077922.1|	2207	0	Bos taurus ras homolog family member B (RHOB), mRNA	P62747	405	8e-136	Rho-related GTP-binding protein RhoB	.	.	.	.	pfam00071	Ras	Ras family. Includes sub-families Ras, Rab, Rac, Ral, Ran, Rap Ypt1 and more. Shares P-loop motif with GTP_EFTU, arf and myosin_head. See pfam00009 pfam00025, pfam00063. As regards Rab GTPases, these are important regulators of vesicle formation, motility and fusion. They share a fold in common with all Ras GTPases: this is a six-stranded beta-sheet surrounded by five alpha-helices.	GO:0001525|angiogenesis;GO:0006915|apoptotic process;GO:0007155|cell adhesion;GO:0030154|cell differentiation;GO:0070301|cellular response to hydrogen peroxide;GO:0071479|cellular response to ionizing radiation;GO:0008333|endosome to lysosome transport;GO:0061154|endothelial tube morphogenesis;GO:0006886|intracellular protein transport;GO:0000281|mitotic cytokinesis;GO:0045786|negative regulation…	GO:0032154|cleavage furrow;GO:0005829|cytosol;GO:0005769|early endosome;GO:0010008|endosome membrane;GO:0031902|late endosome membrane;GO:0016020|membrane;GO:0005634|nucleus;GO:0005886|plasma membrane;	GO:0019003|GDP binding;GO:0005525|GTP binding;GO:0003924|GTPase activity;	K07856	RHOB; Ras homolog gene family, member B
gene15165	114	75	138	241.626	213	218	605	0.315106	-1.66609	0.0495854	0.718481	down	yes	MYCN	protein_coding	chrNC_037338.1:82407830-82414016:-	gi|965810938|ref|XP_011976449.2|	1675	0	PREDICTED: N-myc proto-oncogene protein isoform X3 [Ovis aries musimon]	gi|965810937|ref|XM_012121059.2|	2721	0	PREDICTED: Ovis aries musimon v-myc avian myelocytomatosis viral oncogene neuroblastoma derived homolog (MYCN), transcript variant X3, mRNA	Q63379	523	1e-174	N-myc proto-oncogene protein	.	.	.	.	pfam01056	Myc_N	Myc amino-terminal region. The myc family belongs to the basic helix-loop-helix leucine zipper class of transcription factors, see pfam00010. Myc forms a heterodimer with Max, and this complex regulates cell growth through direct activation of genes involved in cell replication. Mutations in the C-terminal 20 residues of this domain cause unique changes in the induction of apoptosis, transformati…	.	GO:0005634|nucleus;	GO:0003677|DNA binding;GO:0003700|transcription factor activity, sequence-specific DNA binding;GO:0046983|protein dimerization activity;	K09109	NMYC, MYCN; N-myc proto-oncogene protein
gene15175	2127	2459	2254	3651.14	7599	3536	5065	0.475514	-1.07244	0.0317616	0.629955	down	yes	PSMD13	protein_coding	chrNC_037338.1:82902909-82922654:+	gi|66792850|ref|NP_001019703.1|	1974	0	26S proteasome non-ATPase regulatory subunit 13 [Bos taurus]	gi|75832117|ref|NM_001024532.2|	1604	0	Bos taurus proteasome 26S subunit, non-ATPase 13 (PSMD13), mRNA	Q5E964	764	0	26S proteasome non-ATPase regulatory subunit 13	.	.	.	.	pfam01399	PCI	PCI domain. This domain has also been called the PINT motif (Proteasome, Int-6, Nip-1 and TRIP-15).	GO:0043248|proteasome assembly;GO:0006511|ubiquitin-dependent protein catabolic process;	GO:0005829|cytosol;GO:0005634|nucleus;GO:0022624|proteasome accessory complex;GO:0008541|proteasome regulatory particle, lid subcomplex;	GO:0005198|structural molecule activity;	K03039	PSMD13, RPN9; 26S proteasome regulatory subunit N9
gene15179	6	6	25	7.03175	0	0	0	82.7421	6.37055	0.00847277	0.370885	up	yes	IFITM5	protein_coding	chrNC_037338.1:82964858-82966228:-	gi|926727782|ref|XP_013831582.1|	658	9e-84	PREDICTED: interferon-induced transmembrane protein 5 [Capra hircus]	gi|402746781|ref|NM_001081724.2|	707	0	Bos taurus interferon induced transmembrane protein 5 (IFITM5), mRNA	A6NNB3	209	1e-66	Interferon-induced transmembrane protein 5	.	.	.	.	pfam04505	Dispanin	Interferon-induced transmembrane protein. This family includes the human leukocyte antigen CD225, which is an interferon inducible transmembrane protein, and is associated with interferon induced cell growth suppression.	GO:0030282|bone mineralization;GO:0060349|bone morphogenesis;GO:0001701|in utero embryonic development;GO:0030500|regulation of bone mineralization;GO:0009607|response to biotic stimulus;	GO:0005887|integral component of plasma membrane;	.	K06566	IFITM; interferon induced transmembrane protein
gene15215	1734	1006	1481	2709.56	4019	2512	5424	0.370166	-1.43375	0.0296794	0.608123	down	yes	NOL10	protein_coding	chrNC_037338.1:86971483-87061429:+	gi|296482287|tpg|DAA24402.1|	2709	0	TPA: nucleolar protein 10 [Bos taurus]	gi|742172161|ref|XM_010852063.1|	1995	0	PREDICTED: Bison bison bison nucleolar protein 10 (NOL10), transcript variant X2, mRNA	Q9BSC4	1028	0	Nucleolar protein 10	.	.	.	.	pfam08159	NUC153	NUC153 domain. This small domain is found in a a novel nucleolar family.	.	GO:0005730|nucleolus;	GO:0003723|RNA binding;	K14788	NOL10, ENP2; ribosome biogenesis protein ENP2
gene15335	46	5	10	62.2001	267	40	71	0.192403	-2.3778	0.0299372	0.611993	down	yes	LOC614208	pseudogene	chrNC_037338.1:94934557-94935623:+	gi|594039942|ref|XP_006044547.1|	792	3e-102	PREDICTED: glycine cleavage system H protein, mitochondrial [Bubalus bubalis]	gi|742140323|ref|XR_825618.1|	1028	0	PREDICTED: Bison bison bison glycine cleavage system H protein, mitochondrial pseudogene (LOC104991526), misc_RNA	P20821	309	1e-103	Glycine cleavage system H protein, mitochondrial	TM0212	129	2e-35	COG0509	pfam01597	GCV_H	Glycine cleavage H-protein. This is a family of glycine cleavage H-proteins, part of the glycine cleavage multienzyme complex (GCV) found in bacteria and the mitochondria of eukaryotes. GCV catalyses the catabolism of glycine in eukaryotes. A lipoyl group is attached to a completely conserved lysine residue. The H protein shuttles the methylamine group of glycine from the P protein to the T prote…	GO:0019464|glycine decarboxylation via glycine cleavage system;	GO:0005960|glycine cleavage complex;GO:0005739|mitochondrion;	.	K02437	gcvH, GCSH; glycine cleavage system H protein
gene15348	0	0	0	7.9737	17	15	18	0.0118308	-6.40131	0.00290511	0.231335	down	yes	OLFML2A	protein_coding	chrNC_037338.1:95780309-95808988:+	gi|594049953|ref|XP_006049342.1|	2827	0	PREDICTED: olfactomedin-like protein 2A [Bubalus bubalis]	gi|982991255|ref|XM_594888.7|	5642	0	PREDICTED: Bos taurus olfactomedin like 2A (OLFML2A), mRNA	A2BD09	1033	0	Olfactomedin-like protein 2A	.	.	.	.	pfam02191	OLF	Olfactomedin-like domain.	.	GO:0005576|extracellular region;	.	.	.
gene15398	22	0	25	8.61017	0	0	0	101.506	6.66543	0.0326038	0.635728	up	yes	LOC107132962	lncRNA	chrNC_037338.1:98678116-98683388:-	.	.	.	.	gi|982991300|ref|XR_001497581.1|	1966	0	PREDICTED: Bos taurus uncharacterized LOC107132962 (LOC107132962), ncRNA	.	.	.	.	.	.	.	.	pfam13705	TRC8_N	TRC8 N-terminal domain. This region is found at the N-terminus of the TRC8 protein. TRC8 is an E3 ubiquitin-protein ligase also known as RNF139. This region contains 12 transmembrane domains. This region has been suggested to contain a sterol sensing domain. It has been found that TRC8 protein levels are sterol responsive and that it binds and stimulates ubiquitylation of the endoplasmic reticulu…	.	.	.	.	.
gene15427	100	158	114	285.711	411	139	733	0.285891	-1.80646	0.0335791	0.640762	down	yes	WDR34	protein_coding	chrNC_037338.1:99159307-99178693:-	gi|329664234|ref|NP_001193134.1|	2702	0	WD repeat-containing protein 34 [Bos taurus]	gi|329664233|ref|NM_001206205.1|	1676	0	Bos taurus WD repeat domain 34 (WDR34), mRNA	Q5U4F6	890	0	WD repeat-containing protein 34	.	.	.	.	pfam04484	DUF566	Family of unknown function (DUF566). Family of related proteins that is plant specific.	GO:0060271|cilium morphogenesis;GO:0042073|intraciliary transport;	GO:0005930|axoneme;GO:0005814|centriole;GO:0036064|ciliary basal body;GO:0005868|cytoplasmic dynein complex;GO:0005829|cytosol;	GO:0045504|dynein heavy chain binding;GO:0045503|dynein light chain binding;	.	.
gene15497	0	0	0	20.6415	18	5	85	0.00457291	-7.77267	0.000373124	0.077877	down	yes	PRRT1B	protein_coding	chrNC_037338.1:101652913-101681624:+	gi|119904231|ref|XP_001252761.1|	424	6e-43	PREDICTED: proline-rich transmembrane protein 1 [Bos taurus]	gi|982991372|ref|XM_001252760.6|	3708	0	PREDICTED: Bos taurus proline-rich transmembrane protein 1 (LOC784457), mRNA	A0A1B0GWB2	143	8e-36	Proline rich transmembrane protein 1B	.	.	.	.	pfam04505	Dispanin	Interferon-induced transmembrane protein. This family includes the human leukocyte antigen CD225, which is an interferon inducible transmembrane protein, and is associated with interferon induced cell growth suppression.	GO:0009607|response to biotic stimulus;	GO:0016021|integral component of membrane;	.	.	.
gene15519	92	72	22	34.1727	8	22	0	7.12312	2.83251	0.035287	0.654843	up	yes	RALGDS	protein_coding	chrNC_037338.1:103082831-103132073:-	gi|594077013|ref|XP_006062238.1|	3895	0	PREDICTED: ral guanine nucleotide dissociation stimulator isoform X4 [Bubalus bubalis]	gi|594077012|ref|XM_006062176.1|	3160	0	PREDICTED: Bubalus bubalis ral guanine nucleotide dissociation stimulator (RALGDS), transcript variant X4, mRNA	Q03385	1309	0	Ral guanine nucleotide dissociation stimulator	.	.	.	.	pfam00617	RasGEF	RasGEF domain. Guanine nucleotide exchange factor for Ras-like small GTPases.	GO:0007264|small GTPase mediated signal transduction;	GO:0005903|brush border;GO:0005829|cytosol;GO:0005634|nucleus;	GO:0030695|GTPase regulator activity;GO:0005085|guanyl-nucleotide exchange factor activity;	K08732	RALGDS; ral guanine nucleotide dissociation stimulator
gene15520	360	543	294	255.696	69	280	28	3.63328	1.86127	0.0353644	0.654843	up	yes	GBGT1	protein_coding	chrNC_037338.1:103136834-103147285:-	gi|528970297|ref|XP_005213465.1|	1896	0	PREDICTED: globoside alpha-1,3-N-acetylgalactosaminyltransferase 1 isoform X1 [Bos taurus]	gi|982939977|ref|XM_005213408.3|	1961	0	PREDICTED: Bos taurus globoside alpha-1,3-N-acetylgalactosaminyltransferase 1 (GBGT1), transcript variant X1, mRNA	Q95158	549	0	Globoside alpha-1,3-N-acetylgalactosaminyltransferase 1	.	.	.	.	pfam03414	Glyco_transf_6	Glycosyltransferase family 6.	GO:0005975|carbohydrate metabolic process;GO:0009247|glycolipid biosynthetic process;GO:0030259|lipid glycosylation;GO:0006486|protein glycosylation;	GO:0005794|Golgi apparatus;GO:0000139|Golgi membrane;GO:0016021|integral component of membrane;GO:0031982|vesicle;	GO:0047277|globoside alpha-N-acetylgalactosaminyltransferase activity;GO:0046872|metal ion binding;	K00722	GBGT1; globoside alpha-N-acetylgalactosaminyltransferase [EC:2.4.1.88]
gene15552	30	30	96	30.3357	0	8	0	24.5087	4.61522	0.00689397	0.338313	up	yes	NOTCH1	protein_coding	chrNC_037338.1:103934022-103981092:-	gi|982991465|ref|XP_015321034.1|	12159	0	PREDICTED: neurogenic locus notch homolog protein 1 isoform X2 [Bos taurus]	gi|982991464|ref|XM_015465548.1|	9485	0	PREDICTED: Bos taurus notch 1 (NOTCH1), transcript variant X2, mRNA	P46531	4298	0	Neurogenic locus notch homolog protein 1	all2748	88.6	6e-17	COG0666	pfam06816	NOD	NOTCH protein. NOTCH signalling plays a fundamental role during a great number of developmental processes in multicellular animals. NOD and NODP represent a region present in many NOTCH proteins and NOTCH homologs in multiple species such as NOTCH2 and NOTCH3, LIN12, SC1 and TAN1. Role of NOD domain remains to be elucidated.	GO:0031100|organ regeneration;GO:0003180|aortic valve morphogenesis;GO:1902263|apoptotic process involved in embryonic digit morphogenesis;GO:0060842|arterial endothelial cell differentiation;GO:0048708|astrocyte differentiation;GO:0003162|atrioventricular node development;GO:0003181|atrioventricular valve morphogenesis;GO:0009912|auditory receptor cell fate commitment;GO:0007409|axonogenesis;GO:…	GO:0001669|acrosomal vesicle;GO:0005912|adherens junction;GO:0016324|apical plasma membrane;GO:0009986|cell surface;GO:0005829|cytosol;GO:0005789|endoplasmic reticulum membrane;GO:0005576|extracellular region;GO:0000139|Golgi membrane;GO:0016021|integral component of membrane;GO:0002193|MAML1-RBP-Jkappa- ICN1 complex;GO:0005654|nucleoplasm;GO:0005634|nucleus;GO:0005886|plasma membrane;GO:0043235|…	GO:0005509|calcium ion binding;GO:0031490|chromatin DNA binding;GO:0001047|core promoter binding;GO:0003700|transcription factor activity, sequence-specific DNA binding;GO:0019899|enzyme binding;GO:0004857|enzyme inhibitor activity;GO:0005112|Notch binding;GO:0046982|protein heterodimerization activity;GO:0043565|sequence-specific DNA binding;GO:0001190|transcriptional activator activity, RNA pol…	K02599	NOTCH; Notch
gene15658	0	72	36	18.5137	0	0	0	218.421	7.77097	0.00465026	0.2778	up	yes	STPG3	protein_coding	chrNC_037338.1:106262353-106266051:+	gi|742078459|ref|XP_010838679.1|	1288	2e-165	PREDICTED: uncharacterized protein C9orf173 homolog [Bison bison bison]	gi|965899055|ref|XM_015089731.1|	2046	0	PREDICTED: Ovis aries musimon uncharacterized protein C9orf173 (LOC101103968), mRNA	.	.	.	.	.	.	.	.	pfam03154	Atrophin-1	Atrophin-1 family. Atrophin-1 is the protein product of the dentatorubral-pallidoluysian atrophy (DRPLA) gene. DRPLA OMIM:125370 is a progressive neurodegenerative disorder. It is caused by the expansion of a CAG repeat in the DRPLA gene on chromosome 12p. This results in an extended polyglutamine region in atrophin-1, that is thought to confer toxicity to the protein, possibly through altering i…	.	.	.	.	.
gene1571	0	219	17	37.1768	0	0	0	438.764	8.7773	0.00101334	0.133841	up	yes	LOC112442545	protein_coding	chrNC_037329.1:18119594-18127242:+	gi|803334058|ref|XP_012025135.1|	5340	0	PREDICTED: titin isoform X1 [Ovis aries musimon]	gi|965909788|ref|XM_012169745.2|	2737	0	PREDICTED: Ovis aries musimon titin (TTN), transcript variant X1, mRNA	O01761	131	1e-28	Muscle M-line assembly protein unc-89	.	.	.	.	pfam07679	I-set	Immunoglobulin I-set domain.	GO:0034613|cellular protein localization;GO:0031034|myosin filament assembly;GO:0010628|positive regulation of gene expression;GO:0040017|positive regulation of locomotion;GO:0060298|positive regulation of sarcomere organization;GO:0045989|positive regulation of striated muscle contraction;GO:0035023|regulation of Rho protein signal transduction;GO:0014722|regulation of skeletal muscle contractio…	GO:0031672|A band;GO:0005622|intracellular;GO:0031430|M band;	GO:0005524|ATP binding;GO:0019902|phosphatase binding;GO:0004672|protein kinase activity;GO:0017048|Rho GTPase binding;GO:0005089|Rho guanyl-nucleotide exchange factor activity;	.	.
gene15710	121	291	13	70.0761	0	7	13	17.9976	4.16973	0.00502205	0.288785	up	yes	PCDH8	protein_coding	chrNC_037339.1:10909007-10914329:+	gi|528970917|ref|XP_005213672.1|	4513	0	PREDICTED: protocadherin-8 isoform X1 [Bos taurus]	gi|982940499|ref|XM_005213615.3|	3592	0	PREDICTED: Bos taurus protocadherin 8 (PCDH8), transcript variant X1, mRNA	O95206	1330	0	Protocadherin-8	.	.	.	.	pfam00028	Cadherin	Cadherin domain.	GO:0007155|cell adhesion;GO:0007267|cell-cell signaling;GO:0007268|synaptic transmission;GO:0007156|homophilic cell adhesion via plasma membrane adhesion molecules;GO:0016331|morphogenesis of embryonic epithelium;GO:0007399|nervous system development;GO:0001756|somitogenesis;	GO:0030054|cell junction;GO:0030425|dendrite;GO:0005887|integral component of plasma membrane;GO:0005886|plasma membrane;GO:0045211|postsynaptic membrane;GO:0042734|presynaptic membrane;	GO:0005509|calcium ion binding;	K16499	PCDHD2; protocadherin delta 2
gene15725	138	40	49	168.72	680	152	136	0.289168	-1.79002	0.0311485	0.623192	down	yes	NAA16	protein_coding	chrNC_037339.1:11478979-11510472:+	gi|156718130|ref|NP_001096570.1|	2100	0	N-alpha-acetyltransferase 16, NatA auxiliary subunit [Bos taurus]	gi|156718129|ref|NM_001103100.1|	3012	0	Bos taurus N(alpha)-acetyltransferase 16, NatA auxiliary subunit (NAA16), mRNA	Q6N069	671	0	N-alpha-acetyltransferase 16, NatA auxiliary subunit	.	.	.	.	pfam12569	NARP1	NMDA receptor-regulated protein 1. This domain family is found in eukaryotes, and is approximately 40 amino acids in length. The family is found in association with pfam07719, pfam00515. There is a single completely conserved residue L that may be functionally important. NARP1 is the mammalian homologue of a yeast N-terminal acetyltransferase that regulates entry into the G(0) phase of the cell c…	GO:0017196|N-terminal peptidyl-methionine acetylation;GO:0006474|N-terminal protein amino acid acetylation;GO:0043066|negative regulation of apoptotic process;GO:0045893|positive regulation of transcription, DNA-templated;GO:0050821|protein stabilization;	GO:0005737|cytoplasm;GO:0005829|cytosol;GO:0070062|extracellular exosome;GO:0031415|NatA complex;GO:0005634|nucleus;GO:0005667|transcription factor complex;	GO:0043022|ribosome binding;	.	.
gene15745	88	283	86	95.3874	24	48	50	3.70801	1.89064	0.0235633	0.561073	up	yes	LACC1	protein_coding	chrNC_037339.1:14091200-14107853:+	gi|528971017|ref|XP_005213720.1|	2196	0	PREDICTED: laccase domain-containing protein 1 isoform X1 [Bos taurus]	gi|982940619|ref|XM_005213665.3|	4143	0	PREDICTED: Bos taurus laccase (multicopper oxidoreductase) domain containing 1 (LACC1), transcript variant X2, mRNA	Q8IV20	716	0	Laccase domain-containing protein 1	BS_ylmD	102	4e-22	COG1496	pfam02578	Cu-oxidase_4	Multi-copper polyphenol oxidoreductase laccase. Laccases are multi-copper oxidoreductases able to oxidize a wide variety of phenolic and non-phenolic compounds and are widely distributed among both prokaryotes and eukaryotes. There are two main active catalytic sites with conserved histidines that are capable of binding four copper atoms.	.	GO:0005777|peroxisome;	GO:0005507|copper ion binding;	K05810	yfiH; laccase domain-containing protein
gene15784	12	0	0	26.0145	32	19	84	0.0785666	-3.66994	0.0475737	0.718223	down	yes	HTR2A	protein_coding	chrNC_037339.1:16776270-16842135:-	gi|555969557|ref|XP_005896803.1|	2401	0	PREDICTED: 5-hydroxytryptamine receptor 2A [Bos mutus]	gi|47564057|ref|NM_001001157.1|	3545	0	Bos taurus 5-hydroxytryptamine (serotonin) receptor 2A, G protein-coupled (HTR2A), mRNA	Q75Z89	886	0	5-hydroxytryptamine receptor 2A	.	.	.	.	pfam00001	7tm_1	7 transmembrane receptor (rhodopsin family). This family contains, amongst other G-protein-coupled receptors (GCPRs), members of the opsin family, which have been considered to be typical members of the rhodopsin superfamily. They share several motifs, mainly the seven transmembrane helices, GCPRs of the rhodopsin superfamily. All opsins bind a chromophore, such as 11-cis-retinal. The function of…	GO:0007202|activation of phospholipase C activity;GO:0007610|behavior;GO:0014065|phosphatidylinositol 3-kinase signaling;GO:0007200|phospholipase C-activating G-protein coupled receptor signaling pathway;GO:0070374|positive regulation of ERK1 and ERK2 cascade;GO:0045600|positive regulation of fat cell differentiation;GO:0045821|positive regulation of glycolytic process;GO:0033674|positive regulat…	GO:0030424|axon;GO:0005901|caveola;GO:0031410|cytoplasmic vesicle;GO:0030425|dendrite;GO:0005887|integral component of plasma membrane;	GO:0071886|1-(4-iodo-2,5-dimethoxyphenyl)propan-2-amine binding;GO:0004993|serotonin receptor activity;GO:0030594|neurotransmitter receptor activity;GO:0051378|serotonin binding;	K04157	HTR2; 5-hydroxytryptamine receptor 2
gene15807	415	448	510	766.668	1725	686	1068	0.453455	-1.14097	0.0417182	0.696248	down	yes	CDADC1	protein_coding	chrNC_037339.1:18867202-18898027:+	gi|926705559|ref|XP_005687652.2|	2897	0	PREDICTED: cytidine and dCMP deaminase domain-containing protein 1 isoform X1 [Capra hircus]	gi|594080008|ref|XM_006063588.1|	4065	0	PREDICTED: Bubalus bubalis cytidine and dCMP deaminase domain containing 1 (CDADC1), transcript variant X1, mRNA	Q4R683	971	0	Cytidine and dCMP deaminase domain-containing protein 1	MYPU_2780	61.6	1e-09	COG2131	pfam00383	dCMP_cyt_deam_1	Cytidine and deoxycytidylate deaminase zinc-binding region.	GO:0070383|DNA cytosine deamination;	GO:0005737|cytoplasm;GO:0005634|nucleus;	GO:0004126|cytidine deaminase activity;GO:0061676|importin-alpha family protein binding;GO:0042803|protein homodimerization activity;GO:0008270|zinc ion binding;	.	.
gene15808	87	76	32	117.718	379	182	69	0.371723	-1.4277	0.0440743	0.709433	down	yes	LOC104970162	lncRNA	chrNC_037339.1:18895755-18899416:-	.	.	.	.	gi|926705558|ref|XM_005687595.2|	2310	0	PREDICTED: Capra hircus cytidine and dCMP deaminase domain containing 1 (CDADC1), transcript variant X1, mRNA	.	.	.	.	.	.	.	.	pfam13208	TerB-N	TerB-N. The TerB-N domain is found N terminus to TerB, and TerB-C containing proteins. It has a predominantly alpha-helical structure and contains an absolutely conserved glutamate. The presence of a conserved acidic residue suggests that it might chelate metal like TerB. These proteins occur in an two-gene operon containing an AAA+ ATPase and SF-II DNA helicase suggesting a role in stress stress…	.	.	.	.	.
gene15824	19	19	24	12.4433	6	6	0	6.62873	2.72873	0.0446357	0.711897	up	yes	KCNRG	protein_coding	chrNC_037339.1:19462731-19468212:+	gi|45430039|ref|NP_991377.1|	1345	0	potassium channel regulatory protein [Bos taurus]	gi|45430038|ref|NM_205808.1|	1342	0	Bos taurus potassium channel regulator (KCNRG), mRNA	Q863D4	520	0	Potassium channel regulatory protein	.	.	.	.	pfam02214	BTB_2	BTB/POZ domain. In voltage-gated K+ channels this domain is responsible for subfamily-specific assembly of alpha-subunits into functional tetrameric channels. In KCTD1 this domain functions as a transcriptional repressor. It also mediates homomultimerization of KCTD1 and interaction of KCTD1 with the transcription factor AP-2-alpha.	GO:1902260|negative regulation of delayed rectifier potassium channel activity;GO:0051260|protein homooligomerization;	GO:0005783|endoplasmic reticulum;	GO:0042802|identical protein binding;	.	.
gene15842	10	19	6	321.689	732	30	1077	0.0181781	-5.78165	1.12857e-06	0.000934753	down	yes	CCDC70	protein_coding	chrNC_037339.1:21303460-21309643:+	gi|440894170|gb|ELR46692.1|	796	7e-103	Coiled-coil domain-containing protein 70, partial [Bos mutus]	gi|402693383|ref|NM_001075723.2|	894	0	Bos taurus coiled-coil domain containing 70 (CCDC70), mRNA	Q0II65	291	1e-96	Coiled-coil domain-containing protein 70	.	.	.	.	pfam13868	Trichoplein	tumor suppressor, Mitostatin. Trichoplein or mitostatin, was first defined as a meiosis-specific nuclear structural protein. It has since been linked with mitochondrial movement. It is associated with the mitochondrial outer membrane, and over-expression leads to reduction in mitochondrial motility whereas lack of it enhances mitochondrial movement. The activity appears to be mediated through bin…	.	GO:0005576|extracellular region;GO:0005886|plasma membrane;	.	.	.
gene15859	173	144	291	551.831	1183	125	1361	0.247126	-2.01668	0.0406016	0.691967	down	yes	FOXO1	protein_coding	chrNC_037339.1:21900254-21993948:+	gi|803252374|ref|XP_011986126.1|	2662	0	PREDICTED: forkhead box protein O1 isoform X2 [Ovis aries musimon]	gi|982991741|ref|XM_015465638.1|	5664	0	PREDICTED: Bos taurus forkhead box O1 (FOXO1), transcript variant X2, mRNA	A4L7N3	995	0	Forkhead box protein O1	ECU01g0470	77	3e-14	COG5025	pfam00250	Fork_head	Fork head domain.	GO:0009653|anatomical structure morphogenesis;GO:0006915|apoptotic process;GO:0006914|autophagy;GO:0030154|cell differentiation;GO:0006974|cellular response to DNA damage stimulus;GO:0071455|cellular response to hyperoxia;GO:0032869|cellular response to insulin stimulus;GO:0071732|cellular response to nitric oxide;GO:0034599|cellular response to oxidative stress;GO:0009267|cellular response to st…	GO:0005737|cytoplasm;GO:0005634|nucleus;	GO:0051721|protein phosphatase 2A binding;GO:0000981|RNA polymerase II transcription factor activity, sequence-specific DNA binding;GO:0043565|sequence-specific DNA binding;	.	.
gene15887	0	0	0	8.25472	35	21	5	0.0113793	-6.45745	0.00347716	0.248073	down	yes	SERTM1	protein_coding	chrNC_037339.1:24901133-24926099:-	gi|729042241|ref|NP_001289870.1|	356	1e-35	serine-rich and transmembrane domain-containing protein 1 [Bos taurus]	gi|729042240|ref|NM_001302941.1|	3395	0	Bos taurus serine-rich and transmembrane domain containing 1 (SERTM1), mRNA	A2A2V5	137	1e-35	Serine-rich and transmembrane domain-containing protein 1	.	.	.	.	pfam04959	ARS2	Arsenite-resistance protein 2. Arsenite is a carcinogenic compound which can act as a co-mutagen by inhibiting DNA repair. Arsenite-resistance protein 2 is thought to play a role in arsenite resistance.	.	GO:0016021|integral component of membrane;GO:0043231|intracellular membrane-bounded organelle;	.	.	.
gene15888	14	21	16	82.618	70	11	306	0.118182	-3.08091	0.0135802	0.461085	down	yes	CCNA1	protein_coding	chrNC_037339.1:25107045-25118257:-	gi|440896418|gb|ELR48340.1|	2285	0	Cyclin-A1, partial [Bos mutus]	gi|982991750|ref|XM_010820444.2|	1756	0	PREDICTED: Bos taurus cyclin A1 (CCNA1), transcript variant X2, mRNA	Q6AY13	783	0	Cyclin-A1	SPBC582.03	172	7e-46	COG5024	pfam00134	Cyclin_N	Cyclin, N-terminal domain. Cyclins regulate cyclin dependent kinases (CDKs). Human cyclin-O is a Uracil-DNA glycosylase that is related to other cyclins. Cyclins contain two domains of similar all-alpha fold, of which this family corresponds with the N-terminal domain.	GO:0007049|cell cycle;GO:0051301|cell division;	GO:0097123|cyclin A1-CDK2 complex;GO:0015630|microtubule cytoskeleton;GO:0005634|nucleus;	.	K06627	CCNA; cyclin A
gene15895	14	4	0	31.8034	89	5	85	0.0976405	-3.35638	0.0334302	0.640762	down	yes	NBEA	protein_coding	chrNC_037339.1:25769095-26441665:-	gi|803301129|ref|XP_012009074.1|	15221	0	PREDICTED: neurobeachin isoform X9 [Ovis aries musimon]	gi|965882255|ref|XM_012153689.2|	7061	0	PREDICTED: Ovis aries musimon neurobeachin (NBEA), transcript variant X14, mRNA	Q8NFP9	5699	0	Neurobeachin	.	.	.	.	pfam02138	Beach	Beige/BEACH domain.	GO:0008104|protein localization;	GO:0005829|cytosol;GO:0012505|endomembrane system;GO:0005886|plasma membrane;GO:0005802|trans-Golgi network;	GO:0019901|protein kinase binding;	.	.
gene15984	4630	3536	2139	6371.52	9702	4279	13813	0.366734	-1.44719	0.042257	0.699019	down	yes	NUP58	protein_coding	chrNC_037339.1:33895890-33925972:-	gi|926705814|ref|XP_013823687.1|	1371	1e-171	PREDICTED: nucleoporin p58/p45 [Capra hircus]	gi|148230924|ref|NM_001098129.1|	3813	0	Bos taurus nucleoporin 58kDa (NUP58), mRNA	Q8R332	504	2e-162	Nucleoporin p58/p45	.	.	.	.	pfam02321	OEP	Outer membrane efflux protein. The OEP family (Outer membrane efflux protein) form trimeric channels that allow export of a variety of substrates in Gram negative bacteria. Each member of this family is composed of two repeats. The trimeric channel is composed of a 12 stranded all beta sheet barrel that spans the outer membrane, and a long all helical barrel that spans the periplasm.	GO:0051028|mRNA transport;GO:0006913|nucleocytoplasmic transport;GO:0051291|protein heterooligomerization;GO:0051290|protein heterotetramerization;GO:0070208|protein heterotrimerization;GO:0051260|protein homooligomerization;GO:0006606|protein import into nucleus;GO:0042306|regulation of protein import into nucleus;	GO:0005635|nuclear envelope;GO:0031965|nuclear membrane;GO:0005643|nuclear pore;GO:0032991|macromolecular complex;	GO:0008139|nuclear localization sequence binding;GO:0017056|structural constituent of nuclear pore;	K14307	NUPL1, NUP49; nucleoporin p58/p45
gene16035	392	648	227	233.292	34	146	0	8.14946	3.0267	0.031088	0.622718	up	yes	ATP12A	protein_coding	chrNC_037339.1:36642635-36664187:-	gi|741887215|ref|XP_609180.5|	5175	0	PREDICTED: potassium-transporting ATPase alpha chain 2 [Bos taurus]	gi|982991981|ref|XM_609180.8|	4105	0	PREDICTED: Bos taurus ATPase, H+/K+ transporting, nongastric, alpha polypeptide (ATP12A), mRNA	P54707	1767	0	Potassium-transporting ATPase alpha chain 2	MA4378	589	0	COG0474	pfam00122	E1-E2_ATPase	E1-E2 ATPase.	GO:0055075|potassium ion homeostasis;GO:0006885|regulation of pH;	GO:0016323|basolateral plasma membrane;GO:0005886|plasma membrane;GO:0005889|hydrogen:potassium-exchanging ATPase complex;	GO:0005524|ATP binding;GO:0046872|metal ion binding;GO:0008900|hydrogen:potassium-exchanging ATPase activity;GO:0005391|sodium:potassium-exchanging ATPase activity;	K01544	ATP12A; non-gastric H+/K+-exchanging ATPase [EC:3.6.3.10]
gene16086	3009	1370	4444	1918.83	1156	399	592	5.02155	2.32813	0.00146114	0.165786	up	yes	SCEL	protein_coding	chrNC_037339.1:52683427-52808588:+	gi|528971676|ref|XP_005213933.1|	3525	0	PREDICTED: sciellin isoform X1 [Bos taurus]	gi|982941422|ref|XM_005213876.3|	3337	0	PREDICTED: Bos taurus sciellin (SCEL), transcript variant X1, mRNA	O95171	966	0	Sciellin	.	.	.	.	pfam05940	NnrS	NnrS protein. This family consists of several bacterial NnrS like proteins. NnrS is a putative heme-Cu protein (NnrS) and a member of the short-chain dehydrogenase family. Expression of nnrS is dependent on the transcriptional regulator NnrR, which also regulates expression of genes required for the reduction of nitrite to nitrous oxide, including nirK and nor. NnrS is a haem- and copper-containi…	GO:0009792|embryo development ending in birth or egg hatching;GO:0008544|epidermis development;GO:0030216|keratinocyte differentiation;GO:0090263|positive regulation of canonical Wnt signaling pathway;GO:0009612|response to mechanical stimulus;	GO:0001533|cornified envelope;GO:0005737|cytoplasm;GO:0070062|extracellular exosome;GO:0048471|perinuclear region of cytoplasm;	GO:0046872|metal ion binding;	.	.
gene16092	4	1	0	23.3617	22	15	85	0.0355971	-4.8121	0.00204591	0.19405	down	yes	POU4F1	protein_coding	chrNC_037339.1:53742085-53746809:-	gi|28932878|gb|AAO60106.1|	937	7e-112	neuronal transcription factor BRN3a short isoform [Mus musculus]	gi|965812268|ref|XM_012121683.2|	3526	0	PREDICTED: Ovis aries musimon POU class 4 homeobox 1 (POU4F1), transcript variant X2, mRNA	Q01851	344	2e-104	POU domain, class 4, transcription factor 1	.	.	.	.	pfam00157	Pou	Pou domain - N-terminal to homeobox domain.	GO:0007409|axonogenesis;GO:0021535|cell migration in hindbrain;GO:0071345|cellular response to cytokine stimulus;GO:0071392|cellular response to estradiol stimulus;GO:0021953|central nervous system neuron differentiation;GO:0021986|habenula development;GO:0060384|innervation;GO:0072332|intrinsic apoptotic signaling pathway by p53 class mediator;GO:0007498|mesoderm development;GO:0043524|negative …	GO:0005737|cytoplasm;GO:0043005|neuron projection;GO:0000790|nuclear chromatin;GO:0005654|nucleoplasm;GO:0005634|nucleus;	GO:0003682|chromatin binding;GO:0051020|GTPase binding;GO:0000980|RNA polymerase II distal enhancer sequence-specific DNA binding;GO:0000981|RNA polymerase II transcription factor activity, sequence-specific DNA binding;GO:0043565|sequence-specific DNA binding;GO:0003697|single-stranded DNA binding;GO:0003713|transcription coactivator activity;GO:0003714|transcription corepressor activity;GO:0003…	K09366	POU4F, BRN3; POU domain transcription factor, class 4
gene16179	0	0	0	15.3834	0	5	70	0.00613185	-7.34946	0.0156559	0.491056	down	yes	LOC100337076	protein_coding	chrNC_037339.1:71971861-72139703:-	gi|555994276|ref|XP_005908892.1|	6702	0	PREDICTED: multidrug resistance-associated protein 4 [Bos mutus]	gi|555994275|ref|XM_005908830.1|	3828	0	PREDICTED: Bos mutus multidrug resistance-associated protein 4 (LOC102285781), mRNA	O15439	1893	0	Multidrug resistance-associated protein 4	YDR135c	747	0	COG1132	pfam00664	ABC_membrane	ABC transporter transmembrane region. This family represents a unit of six transmembrane helices. Many members of the ABC transporter family (pfam00005) have two such regions.	GO:0060271|cilium morphogenesis;GO:0002576|platelet degranulation;GO:0032310|prostaglandin secretion;GO:0055085|transmembrane transport;	GO:0016323|basolateral plasma membrane;GO:0005887|integral component of plasma membrane;GO:0016020|membrane;GO:0005886|plasma membrane;GO:0031088|platelet dense granule membrane;	GO:0016404|15-hydroxyprostaglandin dehydrogenase (NAD+) activity;GO:0005524|ATP binding;GO:0015662|ATPase activity, coupled to transmembrane movement of ions, phosphorylative mechanism;GO:0042626|ATPase activity, coupled to transmembrane movement of substances;GO:0043225|anion transmembrane-transporting ATPase activity;	K05673	ABCC4; ATP-binding cassette, subfamily C (CFTR/MRP), member 4
gene1621	1308	789	775	1738.03	2568	1331	3603	0.388246	-1.36496	0.0461313	0.715488	down	yes	ATF2	protein_coding	chrNC_037329.1:21711928-21795313:+	gi|555981382|ref|XP_005902607.1|	2319	0	PREDICTED: cyclic AMP-dependent transcription factor ATF-2 isoform X1 [Bos mutus]	gi|942075174|ref|XM_005902546.2|	4117	0	PREDICTED: Bos mutus activating transcription factor 2 (ATF2), transcript variant X2, mRNA	P15336	890	0	Cyclic AMP-dependent transcription factor ATF-2	.	.	.	.	pfam00170	bZIP_1	bZIP transcription factor. The Pfam entry includes the basic region and the leucine zipper region.	GO:0060612|adipose tissue development;GO:0097186|amelogenesis;GO:0006974|cellular response to DNA damage stimulus;GO:0045444|fat cell differentiation;GO:0031573|intra-S DNA damage checkpoint;GO:0016525|negative regulation of angiogenesis;GO:0050680|negative regulation of epithelial cell proliferation;GO:0000122|negative regulation of transcription from RNA polymerase II promoter;GO:0003151|outflo…	GO:0005737|cytoplasm;GO:0005741|mitochondrial outer membrane;GO:0005654|nucleoplasm;GO:0005634|nucleus;GO:0035861|site of double-strand break;	GO:0035497|cAMP response element binding;GO:0008140|cAMP response element binding protein binding;GO:0003682|chromatin binding;GO:0003700|transcription factor activity, sequence-specific DNA binding;GO:0001158|enhancer sequence-specific DNA binding;GO:0004402|histone acetyltransferase activity;GO:0046872|metal ion binding;GO:0046982|protein heterodimerization activity;GO:0019901|protein kinase bi…	K04450	ATF2, CREBP1; cyclic AMP-dependent transcription factor ATF-2
gene16256	0	0	0	15.6945	0	0	75	3.35247e-07	-21.5083	3.469e-08	8.37846e-05	down	yes	LOC112449139	lncRNA	chrNC_037339.1:79475627-79483550:+	.	.	.	.	gi|850486327|gb|CP011895.1|	564	0	Ovis canadensis canadensis isolate 43U chromosome 10 sequence	.	.	.	.	.	.	.	.	pfam10277	Frag1	Frag1/DRAM/Sfk1 family. This family includes Frag1, DRAM and Sfk1 proteins. Frag1 (FGF receptor activating protein 1) is a protein that is conserved from fungi to humans. There are four potential iso-prenylation sites throughout the peptide, viz CILW, CIIW and CIGL. Frag1 is a membrane-spanning protein that is ubiquitously expressed in adult tissues suggesting an important cellular function. Dram…	.	.	.	.	.
gene16331	1	0	1	10.7479	10	0	44	0.0343205	-4.86479	0.0407651	0.692627	down	yes	TMEM255B	protein_coding	chrNC_037339.1:86774073-86805692:+	gi|982941993|ref|XP_015329431.1|	1210	3e-155	PREDICTED: transmembrane protein 255B isoform X1 [Bos taurus]	gi|982992419|ref|XM_015465850.1|	1085	0	PREDICTED: Bos taurus transmembrane protein 255B (TMEM255B), transcript variant X1, mRNA	Q8WV15	296	3e-90	Transmembrane protein 255B	.	.	.	.	pfam14967	FAM70	FAM70 protein. This family of proteins is found in eukaryotes. Proteins in this family are typically between 241 and 349 amino acids in length. The function of this family is unknown.	.	GO:0016021|integral component of membrane;	.	.	.
gene16337	17	0	32	9.4861	0	0	1	56.1106	5.8102	0.0296002	0.608123	up	yes	LOC112449104	lncRNA	chrNC_037339.1:86907701-86908914:+	.	.	.	.	gi|850486327|gb|CP011895.1|	114	1e-50	Ovis canadensis canadensis isolate 43U chromosome 10 sequence	.	.	.	.	.	.	.	.	pfam02455	Hex_IIIa	Hexon-associated protein (IIIa). The major capsid protein of the adenovirus strain is also known as a hexon. This is a family of hexon-associated proteins (protein IIIa).	.	.	.	.	.
gene16338	130	116	83	257.218	519	88	611	0.27416	-1.86691	0.0317847	0.629955	down	yes	RASA3	protein_coding	chrNC_037339.1:86908880-86988568:-	gi|926706244|ref|XP_013823836.1|	4443	0	PREDICTED: ras GTPase-activating protein 3 [Capra hircus]	gi|148230844|ref|NM_174676.3|	3850	0	Bos taurus RAS p21 protein activator 3 (RASA3), mRNA	Q28013	1704	0	Ras GTPase-activating protein 3	.	.	.	.	pfam00616	RasGAP	GTPase-activator protein for Ras-like GTPase. All alpha-helical domain that accelerates the GTPase activity of Ras, thereby "switching" it into an "off" position.	GO:0035556|intracellular signal transduction;GO:0046580|negative regulation of Ras protein signal transduction;	GO:0005737|cytoplasm;GO:0031235|intrinsic component of the cytoplasmic side of the plasma membrane;	GO:0005096|GTPase activator activity;GO:0046872|metal ion binding;	.	.
gene16367	93	16	27	200.635	1310	135	19	0.126802	-2.97935	0.0192167	0.52922	down	yes	PLCB4	protein_coding	chrNC_037340.1:2021085-2503509:+	gi|803130978|ref|XP_012043498.1|	6181	0	PREDICTED: 1-phosphatidylinositol 4,5-bisphosphate phosphodiesterase beta-4 isoform X3 [Ovis aries]	gi|742094049|ref|XM_010834227.1|	5753	0	PREDICTED: Bison bison bison phospholipase C, beta 4 (PLCB4), transcript variant X4, mRNA	Q15147	2229	0	1-phosphatidylinositol 4,5-bisphosphate phosphodiesterase beta-4	.	.	.	.	pfam00388	PI-PLC-X	Phosphatidylinositol-specific phospholipase C, X domain. This associates with pfam00387 to form a single structural unit.	GO:0007186|G-protein coupled receptor signaling pathway;GO:0043647|inositol phosphate metabolic process;GO:0035556|intracellular signal transduction;GO:0016042|lipid catabolic process;	GO:0005829|cytosol;GO:0030425|dendrite;GO:0005634|nucleus;GO:0014069|postsynaptic density;GO:0005790|smooth endoplasmic reticulum;	GO:0005509|calcium ion binding;GO:0004435|phosphatidylinositol phospholipase C activity;GO:0004629|phospholipase C activity;	K05858	PLCB; phosphatidylinositol phospholipase C, beta [EC:3.1.4.11]
gene16378	368	147	233	844.78	2428	226	1899	0.179083	-2.4813	0.00759399	0.34982	down	yes	SNAP25	protein_coding	chrNC_037340.1:3478006-3561834:+	gi|537150988|gb|ERE71496.1|	1091	2e-141	synaptosomal-associated protein 25 [Cricetulus griseus]	gi|741946588|ref|XM_005214074.2|	2073	0	PREDICTED: Bos taurus synaptosome associated protein 25kDa (SNAP25), transcript variant X1, mRNA	P60881	398	2e-133	Synaptosomal-associated protein 25	.	.	.	.	pfam05739	SNARE	SNARE domain. Most if not all vesicular membrane fusion events in eukaryotic cells are believed to be mediated by a conserved fusion machinery, the SNARE [soluble N-ethylmaleimide-sensitive factor (NSF) attachment protein (SNAP) receptors] machinery. The SNARE domain is thought to act as a protein-protein interaction module in the assembly of a SNARE protein complex.	GO:0007409|axonogenesis;GO:0048791|calcium ion-dependent exocytosis of neurotransmitter;GO:0016197|endosomal transport;GO:0006887|exocytosis;GO:0030252|growth hormone secretion;GO:0007616|long-term memory;GO:0030182|neuron differentiation;GO:0046887|positive regulation of hormone secretion;GO:0032024|positive regulation of insulin secretion;GO:0010975|regulation of neuron projection development;G…	GO:0015629|actin cytoskeleton;GO:0030424|axon;GO:0044295|axonal growth cone;GO:0030054|cell junction;GO:0005737|cytoplasm;GO:0005829|cytosol;GO:0005768|endosome;GO:0030175|filopodium;GO:0030426|growth cone;GO:0043229|intracellular organelle;GO:0030027|lamellipodium;GO:0016020|membrane;GO:0045121|membrane raft;GO:0043005|neuron projection;GO:0043025|neuronal cell body;GO:0048471|perinuclear region…	GO:0048306|calcium-dependent protein binding;GO:0044325|ion channel binding;GO:0017022|myosin binding;GO:0019904|protein domain specific binding;GO:0047485|protein N-terminus binding;GO:0005484|SNAP receptor activity;GO:0000149|SNARE binding;GO:0017075|syntaxin-1 binding;GO:0005249|voltage-gated potassium channel activity;	K18211	SNAP25; synaptosomal-associated protein 25
gene16389	485	309	267	724.264	2597	273	955	0.327127	-1.61208	0.0463881	0.715851	down	yes	SPTLC3	protein_coding	chrNC_037340.1:6599446-6751436:+	gi|297481395|ref|XP_002692086.1|	2883	0	PREDICTED: serine palmitoyltransferase 3 [Bos taurus]	gi|742140714|ref|XM_010844153.1|	3773	0	PREDICTED: Bison bison bison serine palmitoyltransferase, long chain base subunit 3 (SPTLC3), mRNA	Q9NUV7	971	0	Serine palmitoyltransferase 3	YDR062w	441	3e-136	COG0156	pfam00155	Aminotran_1_2	Aminotransferase class I and II.	GO:0046520|sphingoid biosynthetic process;GO:0030148|sphingolipid biosynthetic process;	GO:0005789|endoplasmic reticulum membrane;GO:0016021|integral component of membrane;GO:0017059|serine C-palmitoyltransferase complex;	GO:0030170|pyridoxal phosphate binding;GO:0004758|serine C-palmitoyltransferase activity;	K00654	SPT; serine palmitoyltransferase [EC:2.3.1.50]
gene1643	224	23	263	713.663	2551	676	1056	0.149653	-2.74031	0.00506756	0.289433	down	yes	CDCA7	protein_coding	chrNC_037329.1:23340521-23353702:-	gi|528938945|ref|XP_005202409.1|	2237	0	PREDICTED: cell division cycle-associated protein 7 isoform X1 [Bos taurus]	gi|982913256|ref|XM_005202352.3|	2795	0	PREDICTED: Bos taurus cell division cycle associated 7 (CDCA7), transcript variant X1, mRNA	Q32PH1	584	0	Cell division cycle-associated protein 7	.	.	.	.	pfam10497	zf-4CXXC_R1	Zinc-finger domain of monoamine-oxidase A repressor R1. R1 is a transcription factor repressor that inhibits monoamine oxidase A gene expression. This domain is a four-CXXC zinc finger putative DNA-binding domain found at the C-terminal end of R1. The domain carries 12 cysteines of which four pairs are of the CXXC type.	GO:0006915|apoptotic process;GO:0042127|regulation of cell proliferation;GO:0006355|regulation of transcription, DNA-templated;GO:0006351|transcription, DNA-templated;	GO:0005829|cytosol;GO:0005654|nucleoplasm;GO:0005634|nucleus;	.	.	.
gene16476	453	1318	351	393.523	149	204	0	7.27158	2.86227	0.0437786	0.709433	up	yes	PFKFB3	protein_coding	chrNC_037340.1:17206135-17372368:-	gi|635051484|ref|XP_008000389.1|	2817	0	PREDICTED: 6-phosphofructo-2-kinase/fructose-2,6-bisphosphatase 3 isoform X3 [Chlorocebus sabaeus]	gi|402745474|ref|NM_001077837.2|	4358	0	Bos taurus 6-phosphofructo-2-kinase/fructose-2,6-biphosphatase 3 (PFKFB3), mRNA	Q5R9C1	1050	0	6-phosphofructo-2-kinase/fructose-2,6-bisphosphatase 3	YJL155c_2	240	3e-70	COG0406	pfam01591	6PF2K	6-phosphofructo-2-kinase. This enzyme occurs as a bifunctional enzyme with fructose-2,6-bisphosphatase. The bifunctional enzyme catalyses both the synthesis and degradation of fructose-2,6-bisphosphate, a potent regulator of glycolysis. This enzyme contains a P-loop motif.	GO:0006003|fructose 2,6-bisphosphate metabolic process;GO:0006000|fructose metabolic process;	.	GO:0003873|6-phosphofructo-2-kinase activity;GO:0005524|ATP binding;GO:0004331|fructose-2,6-bisphosphate 2-phosphatase activity;	K01103	PFKFB3; 6-phosphofructo-2-kinase / fructose-2,6-biphosphatase 3&#160; [EC:2.7.1.105 3.1.3.46]
gene1649	2	0	0	21.9304	9	16	87	0.0150834	-6.05089	0.0017255	0.176796	down	yes	LOC104971159	lncRNA	chrNC_037329.1:23616644-23630927:+	gi|667257960|ref|XP_008566393.1|	175	5e-10	PREDICTED: rap guanine nucleotide exchange factor 4 [Galeopterus variegatus]	gi|982977221|ref|XR_822289.2|	1475	0	PREDICTED: Bos taurus uncharacterized LOC104971159 (LOC104971159), transcript variant X2, ncRNA	Q8WZA2	68.9	2e-10	Rap guanine nucleotide exchange factor 4	.	.	.	.	pfam00617	RasGEF	RasGEF domain. Guanine nucleotide exchange factor for Ras-like small GTPases.	GO:0017156|calcium ion-dependent exocytosis;GO:0019933|cAMP-mediated signaling;GO:0007186|G-protein coupled receptor signaling pathway;GO:0030073|insulin secretion;GO:0017157|regulation of exocytosis;GO:0050796|regulation of insulin secretion;GO:0007264|small GTPase mediated signal transduction;	GO:0005829|cytosol;GO:0016020|membrane;GO:0005886|plasma membrane;	GO:0030552|cAMP binding;GO:0005085|guanyl-nucleotide exchange factor activity;GO:0017016|Ras GTPase binding;GO:0005088|Ras guanyl-nucleotide exchange factor activity;	K04351	RAPGEF4, EPAC2; Rap guanine nucleotide exchange factor 4
gene16543	8	2	47	92.3161	86	61	296	0.138566	-2.85136	0.0335378	0.640762	down	yes	MSRB2	protein_coding	chrNC_037340.1:24116088-24140974:+	gi|329663644|ref|NP_001193059.1|	887	2e-114	methionine-R-sulfoxide reductase B2, mitochondrial [Bos taurus]	gi|329663643|ref|NM_001206130.1|	1477	0	Bos taurus methionine sulfoxide reductase B2 (MSRB2), mRNA	Q9Y3D2	268	1e-85	Methionine-R-sulfoxide reductase B2, mitochondrial	MTH711	147	7e-41	COG0229	pfam01641	SelR	SelR domain. Methionine sulfoxide reduction is an important process, by which cells regulate biological processes and cope with oxidative stress. MsrA, a protein involved in the reduction of methionine sulfoxides in proteins, has been known for four decades and has been extensively characterized with respect to structure and function. However, recent studies revealed that MsrA is only specific fo…	GO:0030041|actin filament polymerization;GO:0030091|protein repair;GO:0006979|response to oxidative stress;	GO:0005829|cytosol;GO:0005739|mitochondrion;	GO:0003779|actin binding;GO:0003700|transcription factor activity, sequence-specific DNA binding;GO:0033745|L-methionine-(R)-S-oxide reductase activity;GO:0033743|peptide-methionine (R)-S-oxide reductase activity;GO:0008270|zinc ion binding;	K07305	msrB; peptide-methionine (R)-S-oxide reductase [EC:1.8.4.12]
gene16587	1	6	2	24.668	23	4	95	0.0648543	-3.94665	0.00954938	0.397171	down	yes	CDNF	protein_coding	chrNC_037340.1:29470661-29492325:-	gi|329664838|ref|NP_001192698.1|	988	3e-124	cerebral dopamine neurotrophic factor precursor [Bos taurus]	gi|329664837|ref|NM_001205769.1|	2813	0	Bos taurus cerebral dopamine neurotrophic factor (CDNF), mRNA	Q49AH0	338	6e-108	Cerebral dopamine neurotrophic factor	.	.	.	.	pfam10208	Armet	Degradation arginine-rich protein for mis-folding. This is a family of small proteins of approximately 170 residues which contain four di-sulfide bridges that are highly conserved from nematodes to humans. Armet is a soluble protein resident in the endoplasmic reticulum and induced by ER stress. It appears to be involved with dealing with mis-folded proteins in the ER, thus in quality control of …	GO:0071542|dopaminergic neuron differentiation;GO:0031175|neuron projection development;	GO:0005783|endoplasmic reticulum;GO:0005615|extracellular space;	GO:0008083|growth factor activity;	.	.
gene16601	5	0	2	49.177	39	19	194	0.0248998	-5.32772	0.000405304	0.0815722	down	yes	ITGA8	protein_coding	chrNC_037340.1:30053074-30242784:-	gi|297481513|ref|XP_002692127.1|	5486	0	PREDICTED: integrin alpha-8 [Bos taurus]	gi|982992766|ref|XM_015465950.1|	5997	0	PREDICTED: Bos taurus integrin subunit alpha 8 (ITGA8), mRNA	P53708	1921	0	Integrin alpha-8	.	.	.	.	pfam08441	Integrin_alpha2	Integrin alpha. This domain is found in integrin alpha and integrin alpha precursors to the C terminus of a number of pfam01839 repeats and to the N-terminus of the pfam00357 cytoplasmic region. This region is composed of three immunoglobulin-like domains.	GO:0007420|brain development;GO:0030030|cell projection organization;GO:0098609|cell-cell adhesion;GO:0007160|cell-matrix adhesion;GO:0045184|establishment of protein localization;GO:0030198|extracellular matrix organization;GO:0042472|inner ear morphogenesis;GO:0007229|integrin-mediated signaling pathway;GO:0001822|kidney development;GO:0007613|memory;GO:0048333|mesodermal cell differentiation;G…	GO:0045177|apical part of cell;GO:0009986|cell surface;GO:0032591|dendritic spine membrane;GO:0005783|endoplasmic reticulum;GO:0005925|focal adhesion;GO:0034678|integrin alpha8-beta1 complex;GO:0008305|integrin complex;GO:0043204|perikaryon;GO:0005886|plasma membrane;GO:0014069|postsynaptic density;	GO:0046872|metal ion binding;	K06584	ITGA8; integrin alpha 8
gene16603	1453	1107	2542	1233.79	1004	1060	175	2.96996	1.57044	0.0434914	0.708349	up	yes	PTER	protein_coding	chrNC_037340.1:30919103-30994972:+	gi|155372279|ref|NP_001094752.1|	1874	0	phosphotriesterase-related protein [Bos taurus]	gi|982942332|ref|XM_005214285.3|	2142	0	PREDICTED: Bos taurus phosphotriesterase related (PTER), transcript variant X2, mRNA	A6QLJ8	726	0	Phosphotriesterase-related protein	mll7664	212	2e-60	COG1735	pfam02126	PTE	Phosphotriesterase family.	GO:0009056|catabolic process;GO:0030855|epithelial cell differentiation;	.	GO:0016788|hydrolase activity, acting on ester bonds;GO:0008270|zinc ion binding;	K07048	PTER, php; phosphotriesterase-related protein
gene16617	0	1	0	19.1794	0	7	86	0.00965891	-6.69392	0.0108628	0.422178	down	yes	SLC39A12	protein_coding	chrNC_037340.1:32374890-32459129:+	gi|528972571|ref|XP_005214259.1|	3098	0	PREDICTED: zinc transporter ZIP12 isoform X2 [Bos taurus]	gi|982942249|ref|XM_005214202.3|	2871	0	PREDICTED: Bos taurus solute carrier family 39 (zinc transporter), member 12 (SLC39A12), transcript variant X3, mRNA	Q08E40	986	0	Zinc transporter ZIP12	RSc2227	94.7	4e-20	COG0428	pfam02535	Zip	ZIP Zinc transporter. The ZIP family consists of zinc transport proteins and many putative metal transporters. The main contribution to this family is from the Arabidopsis thaliana ZIP protein family these proteins are responsible for zinc uptake in the plant. Also found within this family are C. elegans proteins of unknown function which are annotated as being similar to human growth arrest indu…	GO:0006882|cellular zinc ion homeostasis;GO:0031113|regulation of microtubule polymerization;GO:0010975|regulation of neuron projection development;GO:0007165|signal transduction;GO:0071578|zinc II ion transmembrane import;	GO:0005887|integral component of plasma membrane;GO:0048471|perinuclear region of cytoplasm;	GO:0005385|zinc ion transmembrane transporter activity;	K14718	SLC39A12, ZIP12; solute carrier family 39 (zinc transporter), member 12
gene16630	9	1	0	19.5271	23	7	68	0.0882729	-3.50189	0.0399829	0.689042	down	yes	LOC101903056	lncRNA	chrNC_037340.1:34080554-34162907:+	.	.	.	.	gi|850488330|gb|CP011898.1|	1202	0	Ovis canadensis canadensis isolate 43U chromosome 13 sequence	.	.	.	.	.	.	.	.	pfam01053	Cys_Met_Meta_PP	Cys/Met metabolizm PLP-dependent enzyme. This family includes enzymes involved in cysteine and methionine metabolizm. The following are members: Cystathionine gamma-lyase, Cystathionine gamma-synthase, Cystathionine beta-lyase, Methionine gamma-lyase, OAH/OAS sulfhydrylase, O-succinylhomoserine sulfhydrylase All of these members participate is slightly different reactions. All these enzymes use P…	.	.	.	.	.
gene16675	34	36	79	156.885	252	37	452	0.209429	-2.25547	0.036458	0.663465	down	yes	ZNF133	protein_coding	chrNC_037340.1:38404256-38419068:+	gi|158519871|ref|NP_001103560.1|	3355	0	zinc finger protein 133 [Bos taurus]	gi|982942549|ref|XM_010811247.2|	2479	0	PREDICTED: Bos taurus zinc finger protein 133 (ZNF133), transcript variant X1, mRNA	P52736	1062	0	Zinc finger protein 133	.	.	.	.	pfam01352	KRAB	KRAB box. The KRAB domain (or Kruppel-associated box) is present in about a third of zinc finger proteins containing C2H2 fingers. The KRAB domain is found to be involved in protein-protein interactions. The KRAB domain is generally encoded by two exons. The regions coded by the two exons are known as KRAB-A and KRAB-B. The A box plays an important role in repression by binding to corepressors, w…	GO:0006351|transcription, DNA-templated;	GO:0005634|nucleus;	GO:0003677|DNA binding;GO:0003700|transcription factor activity, sequence-specific DNA binding;GO:0046872|metal ion binding;GO:0000981|RNA polymerase II transcription factor activity, sequence-specific DNA binding;	K09228	KRAB; KRAB domain-containing zinc finger protein
gene16761	5	35	19	10.0915	0	0	0	119.039	6.89529	0.00160888	0.173091	up	yes	TUBAL3	protein_coding	chrNC_037340.1:43204874-43215089:+	gi|742104037|ref|XP_010834916.1|	1849	0	PREDICTED: tubulin alpha chain-like 3 [Bison bison bison]	gi|402743430|ref|NM_001103285.2|	2340	0	Bos taurus tubulin alpha like 3 (TUBAL3), mRNA	A6NHL2	590	0	Tubulin alpha chain-like 3	SPBC800.05c	519	4e-176	COG5023	pfam03953	Tubulin_C	Tubulin C-terminal domain. This family includes the tubulin alpha, beta and gamma chains. Members of this family are involved in polymer formation. Tubulins are GTPases. FtsZ can polymerize into tubes, sheets, and rings in vitro and is ubiquitous in eubacteria and archaea. Tubulin is the major component of microtubules. (The FtsZ GTPases have been split into their won family).	GO:0007017|microtubule-based process;	GO:0005737|cytoplasm;GO:0005874|microtubule;	GO:0005525|GTP binding;GO:0003924|GTPase activity;GO:0005200|structural constituent of cytoskeleton;	K07374	TUBA; tubulin alpha
gene16795	107	1071	271	248.285	80	10	0	21.6623	4.43711	0.00220841	0.199655	up	yes	LOC112449300	lncRNA	chrNC_037340.1:44524384-44543755:-	gi|440909889|gb|ELR59748.1|	223	2e-15	hypothetical protein M91_15431, partial [Bos mutus]	gi|850488330|gb|CP011898.1|	2505	0	Ovis canadensis canadensis isolate 43U chromosome 13 sequence	.	.	.	.	.	.	.	.	pfam06790	UPF0259	Uncharacterized protein family (UPF0259).	.	.	.	.	.
gene16796	3744	3931	5041	2846.15	1102	1843	1019	3.63587	1.8623	0.000727227	0.112491	up	yes	KLF6	protein_coding	chrNC_037340.1:44597261-44606045:+	gi|594627835|ref|XP_007167524.1|	1077	2e-132	PREDICTED: Krueppel-like factor 6 isoform X2 [Balaenoptera acutorostrata scammoni]	gi|942072613|ref|XM_005901807.2|	3681	0	PREDICTED: Bos mutus Kruppel-like factor 6 (KLF6), transcript variant X1, mRNA	Q99612	371	6e-116	Krueppel-like factor 6	.	.	.	.	pfam13465	zf-H2C2_2	Zinc-finger double domain.	GO:0030183|B cell differentiation;GO:0045944|positive regulation of transcription from RNA polymerase II promoter;GO:0045893|positive regulation of transcription, DNA-templated;	GO:0005829|cytosol;GO:0001650|fibrillar center;GO:0043231|intracellular membrane-bounded organelle;GO:0005730|nucleolus;GO:0005634|nucleus;	GO:0046872|metal ion binding;GO:0000978|RNA polymerase II core promoter proximal region sequence-specific DNA binding;GO:0000981|RNA polymerase II transcription factor activity, sequence-specific DNA binding;GO:0001077|transcriptional activator activity, RNA polymerase II core promoter proximal region sequence-specific binding;	K09207	KLF6_7; krueppel-like factor 6/7
gene16826	50	65	52	360.085	1377	15	799	0.0861413	-3.53715	0.00313806	0.238973	down	yes	RASSF2	protein_coding	chrNC_037340.1:47131128-47190109:-	gi|528973192|ref|XP_005214493.1|	1746	0	PREDICTED: ras association domain-containing protein 2 isoform X1 [Bos taurus]	gi|62911998|gb|AY944236.1|	4495	0	Bos taurus prion preproprotein (PRNP) and prion-like protein doppel preproprotein (PRND) genes, complete cds; and RASSF2 gene, complete sequence	P50749	627	0	Ras association domain-containing protein 2	.	.	.	.	pfam00788	RA	Ras association (RalGDS/AF-6) domain. RasGTP effectors (in cases of AF6, canoe and RalGDS); putative RasGTP effectors in other cases. Recent evidence (not yet in MEDLINE) shows that some RA domains do NOT bind RasGTP. Predicted structure similar to that determined, and that of the RasGTP-binding domain of Raf kinase.	GO:0046849|bone remodeling;GO:0007049|cell cycle;GO:0038168|epidermal growth factor receptor signaling pathway via I-kappaB kinase/NF-kappaB cascade;GO:0048872|homeostasis of number of cells;GO:1901223|negative regulation of NIK/NF-kappaB signaling;GO:0033137|negative regulation of peptidyl-serine phosphorylation;GO:0001503|ossification;GO:0043065|positive regulation of apoptotic process;GO:00463…	GO:0000777|condensed chromosome kinetochore;GO:0005737|cytoplasm;GO:0005829|cytosol;GO:0005794|Golgi apparatus;GO:0000776|kinetochore;GO:0005654|nucleoplasm;GO:0005634|nucleus;GO:0005886|plasma membrane;GO:0032991|macromolecular complex;	GO:0004672|protein kinase activity;	K09851	RASSF2_4; Ras association domain-containing protein 2/4
gene16841	337	334	379	243.744	207	166	60	2.9666	1.56881	0.00482926	0.285467	up	yes	SHLD1	protein_coding	chrNC_037340.1:47840512-48029480:+	gi|741948247|ref|XP_010809830.1|	1103	1e-143	PREDICTED: uncharacterized protein C20orf196 homolog isoform X1 [Bos taurus]	gi|982943221|ref|XM_015474179.1|	1368	0	PREDICTED: Bos taurus chromosome 13 open reading frame, human C20orf196 (C13H20orf196), transcript variant X3, mRNA	.	.	.	.	.	.	.	.	pfam15021	DUF4521	Protein of unknown function (DUF4521). This family of vertebrate proteins is functionally uncharacterized. The family includes the Chromosome 20 protein C20orf196.	.	.	.	.	.
gene16922	0	0	0	9.32658	43	29	0	0.0100817	-6.63212	0.0284273	0.60074	down	yes	LOC786039	pseudogene	chrNC_037340.1:53537489-53541081:+	gi|532029592|ref|XP_005357748.1|	330	9e-61	PREDICTED: alpha/beta hydrolase domain-containing protein 17C [Microtus ochrogaster]	gi|803291014|ref|XM_012149786.1|	796	0	PREDICTED: Ovis aries musimon abhydrolase domain containing 17C (ABHD17C), transcript variant X3, mRNA	B5DFK7	131	3e-62	Alpha/beta hydrolase domain-containing protein 17C	all8511	60.8	3e-11	COG1073	pfam12695	Abhydrolase_5	Alpha/beta hydrolase family. This family contains a diverse range of alpha/beta hydrolase enzymes.	GO:1902817|negative regulation of protein localization to microtubule;GO:0002084|protein depalmitoylation;GO:0018345|protein palmitoylation;	GO:0030054|cell junction;GO:0043197|dendritic spine;GO:0014069|postsynaptic density;GO:0045211|postsynaptic membrane;GO:0055038|recycling endosome membrane;	GO:0008474|palmitoyl-(protein) hydrolase activity;	.	.
gene16951	19	185	15	36.1972	6	1	4	20.6159	4.36568	0.000987362	0.131436	up	yes	TNFRSF6B	protein_coding	chrNC_037340.1:54054301-54055810:-	gi|155372327|ref|NP_001094776.1|	1171	4e-158	tumor necrosis factor receptor superfamily member 6B precursor [Bos taurus]	gi|528974138|ref|XM_005214893.1|	1019	0	PREDICTED: Bos taurus tumor necrosis factor receptor superfamily member 6b (TNFRSF6B), transcript variant X1, mRNA	O95407	325	3e-108	Tumor necrosis factor receptor superfamily member 6B	.	.	.	.	pfam00020	TNFR_c6	TNFR/NGFR cysteine-rich region.	GO:0097190|apoptotic signaling pathway;GO:0006955|immune response;GO:0006954|inflammatory response;GO:0007275|multicellular organismal development;GO:0043066|negative regulation of apoptotic process;GO:0043154|negative regulation of cysteine-type endopeptidase activity involved in apoptotic process;GO:0042127|regulation of cell proliferation;GO:0032496|response to lipopolysaccharide;GO:0033209|tu…	GO:0005576|extracellular region;GO:0005615|extracellular space;GO:0005887|integral component of plasma membrane;	GO:0038023|signaling receptor activity;GO:0005031|tumor necrosis factor-activated receptor activity;	K05143	TNFRSF6B, DCR3; tumor necrosis factor receptor superfamily member 6B
gene16982	0	1	0	9.29583	3	0	42	0.020127	-5.63473	0.0491209	0.718223	down	yes	LOC104973829	lncRNA	chrNC_037340.1:54695927-54718741:+	.	.	.	.	gi|803207765|ref|XR_001025726.1|	927	0	PREDICTED: Ovis aries musimon uncharacterized LOC105606229 (LOC105606229), ncRNA	.	.	.	.	.	.	.	.	pfam15449	Retinal	Retinal protein. This family of proteins is found in the photoreceptor cells of the retina. Mutations of the gene encoding this protein have been associated with retinal disorders such as retinitis pigmentosa and late-onset progressive retinal atrophy. The function of this family of proteins is unknown, but it is likely to be important in the development and function of the retina.	.	.	.	.	.
gene16989	4	0	0	14.4619	8	8	56	0.0463352	-4.43175	0.0276093	0.594602	down	yes	GATA5	protein_coding	chrNC_037340.1:54799159-54809119:+	gi|77735401|ref|NP_001029393.1|	1626	0	transcription factor GATA-5 [Bos taurus]	gi|402747028|ref|NM_001034221.2|	2094	0	Bos taurus GATA binding protein 5 (GATA5), mRNA	Q3SZJ5	630	0	Transcription factor GATA-5	SPCC1393.08	106	3e-23	COG5641	pfam05349	GATA-N	GATA-type transcription activator, N-terminal. GATA transcription factors mediate cell differentiation in a diverse range of tissues. Mutation are often associated with certain congenital human disorders. The six classical vertebrate GATA proteins, GATA-1 to GATA-6, are highly homologous and have two tandem zinc fingers. The classical GATA transcription factors function transcription activators. …	GO:0030154|cell differentiation;GO:0071773|cellular response to BMP stimulus;GO:0060575|intestinal epithelial cell differentiation;	GO:0005634|nucleus;GO:0005667|transcription factor complex;	GO:0003682|chromatin binding;GO:0001158|enhancer sequence-specific DNA binding;GO:0000977|RNA polymerase II regulatory region sequence-specific DNA binding;GO:0001085|RNA polymerase II transcription factor binding;GO:0003705|transcription factor activity, RNA polymerase II distal enhancer sequence-specific binding;GO:0001228|transcriptional activator activity, RNA polymerase II transcription regu…	K17896	GATA5; GATA-binding protein 5
gene1700	27	1	29	10.3728	0	0	0	122.249	6.93368	0.00451076	0.273329	up	yes	LOC104971168	lncRNA	chrNC_037329.1:26751096-26763565:+	gi|4239700|emb|CAA10770.1|	399	9e-40	reverse transcriptase-like [Bos taurus]	gi|850477813|gb|CP011887.1|	1396	0	Ovis canadensis canadensis isolate 43U chromosome 2 sequence	.	.	.	.	.	.	.	.	pfam15479	DUF4639	Domain of unknown function (DUF4639). This family of proteins is found in eukaryotes. Proteins in this family are typically between 161 and 601 amino acids in length.	.	.	.	.	.
gene17017	0	0	0	22.9185	74	71	18	0.00410342	-7.92896	4.74153e-06	0.00308309	down	yes	EDN3	protein_coding	chrNC_037340.1:57061094-57088993:-	gi|156120607|ref|NP_001095449.1|	1158	2e-144	endothelin-3 precursor [Bos taurus]	gi|594049491|ref|XM_006049059.1|	2808	0	PREDICTED: Bubalus bubalis endothelin 3 (EDN3), transcript variant X3, mRNA	A5A752	210	7e-60	Endothelin-3	.	.	.	.	pfam00322	Endothelin	Endothelin family.	GO:0006874|cellular calcium ion homeostasis;GO:0010961|cellular magnesium ion homeostasis;GO:0030318|melanocyte differentiation;GO:0001755|neural crest cell migration;GO:0030182|neuron differentiation;GO:0008284|positive regulation of cell proliferation;GO:1901381|positive regulation of potassium ion transmembrane transport;GO:0030334|regulation of cell migration;GO:0048070|regulation of developm…	GO:0005623|cell;GO:0005576|extracellular region;	.	K05227	EDN3; endothelin-3
gene1704	651	2863	375	657.224	136	86	44	16.338	4.03016	1.16112e-06	0.000934753	up	yes	DHRS9	protein_coding	chrNC_037329.1:27068204-27092072:-	gi|440912814|gb|ELR62349.1|	1748	0	Dehydrogenase/reductase SDR family member 9, partial [Bos mutus]	gi|942032338|ref|XM_005887598.2|	1502	0	PREDICTED: Bos mutus dehydrogenase/reductase (SDR family) member 9 (DHRS9), transcript variant X1, mRNA	Q8HYR6	656	0	Dehydrogenase/reductase SDR family member 9	.	.	.	.	pfam00106	adh_short	short chain dehydrogenase. This family contains a wide variety of dehydrogenases.	GO:0042904|9-cis-retinoic acid biosynthetic process;	GO:0030176|integral component of endoplasmic reticulum membrane;GO:0031090|organelle membrane;	GO:0004022|alcohol dehydrogenase (NAD) activity;GO:0004745|retinol dehydrogenase activity;GO:0047035|testosterone dehydrogenase (NAD+) activity;	K11149	DHRS9; dehydrogenase/reductase SDR family member 9 [EC:1.1.-.-]
gene17062	3459	3810	1761	5503.05	6644	5065	11878	0.371487	-1.42862	0.036603	0.664938	down	yes	AURKA	protein_coding	chrNC_037340.1:59554678-59570431:+	gi|84000031|ref|NP_001033117.1|	2081	0	aurora kinase A [Bos taurus]	gi|84000030|ref|NM_001038028.1|	1932	0	Bos taurus aurora kinase A (AURKA), mRNA	Q2TA06	806	0	Aurora kinase A	.	.	.	.	pfam00069	Pkinase	Protein kinase domain.	GO:0009948|anterior/posterior axis specification;GO:0051301|cell division;GO:0051642|centrosome localization;GO:0097421|liver regeneration;GO:0007100|mitotic centrosome separation;GO:0007052|mitotic spindle organization;GO:0043066|negative regulation of apoptotic process;GO:0032091|negative regulation of protein binding;GO:1990138|neuron projection extension;GO:1900195|positive regulation of oocy…	GO:0043203|axon hillock;GO:0005814|centriole;GO:0005813|centrosome;GO:0032133|chromosome passenger complex;GO:0005929|cilium;GO:0000780|condensed nuclear chromosome, centromeric region;GO:0070938|contractile ring;GO:0005737|cytoplasm;GO:0005829|cytosol;GO:0042585|germinal vesicle;GO:0072687|meiotic spindle;GO:0097431|mitotic spindle pole;GO:0048471|perinuclear region of cytoplasm;GO:0045120|pronu…	GO:0005524|ATP binding;GO:0035174|histone serine kinase activity;GO:0046982|protein heterodimerization activity;GO:0004672|protein kinase activity;GO:0019901|protein kinase binding;GO:0004712|protein serine/threonine/tyrosine kinase activity;GO:0031625|ubiquitin protein ligase binding;	K11481	AURKA; aurora kinase A [EC:2.7.11.1]
gene17112	51	220	98	66.354	13	6	9	14.542	3.86215	7.87833e-06	0.00416222	up	yes	ID1	protein_coding	chrNC_037340.1:61180673-61181832:+	gi|147902569|ref|NP_001091037.1|	659	7e-83	DNA-binding protein inhibitor ID-1 [Bos taurus]	gi|402743457|ref|NM_001097568.2|	980	0	Bos taurus inhibitor of DNA binding 1, dominant negative helix-loop-helix protein (ID1), mRNA	P41134	236	9e-76	DNA-binding protein inhibitor ID-1	.	.	.	.	pfam00010	HLH	Helix-loop-helix DNA-binding domain.	GO:0001525|angiogenesis;GO:0043534|blood vessel endothelial cell migration;GO:0048514|blood vessel morphogenesis;GO:0030509|BMP signaling pathway;GO:0007420|brain development;GO:0036164|cell-abiotic substrate adhesion;GO:1903351|cellular response to dopamine;GO:0071364|cellular response to epidermal growth factor stimulus;GO:1990090|cellular response to nerve growth factor stimulus;GO:1901653|cel…	GO:0005813|centrosome;GO:0005794|Golgi apparatus;GO:0005654|nucleoplasm;GO:0005634|nucleus;	GO:0070628|proteasome binding;GO:0008022|protein C-terminus binding;GO:0042803|protein homodimerization activity;GO:0047485|protein N-terminus binding;GO:0043621|protein self-association;GO:0000981|RNA polymerase II transcription factor activity, sequence-specific DNA binding;GO:0008134|transcription factor binding;	K04680	ID1; DNA-binding protein inhibitor ID1
gene17159	19	39	0	110.478	114	27	402	0.0886655	-3.49548	0.0218251	0.546584	down	yes	BPIFB1	protein_coding	chrNC_037340.1:62762323-62785964:+	gi|982942860|ref|XP_005214557.3|	2633	0	PREDICTED: BPI fold-containing family B member 1 isoform X1 [Bos taurus]	gi|982942859|ref|XM_005214500.3|	1713	0	PREDICTED: Bos taurus BPI fold containing family B member 1 (BPIFB1), transcript variant X1, mRNA	Q8SPF8	904	0	BPI fold-containing family B member 1	.	.	.	.	pfam01273	LBP_BPI_CETP	LBP / BPI / CETP family, N-terminal domain. The N and C terminal domains of the LBP/BPI/CETP family are structurally similar.	GO:0045087|innate immune response;	GO:0005615|extracellular space;	GO:0008289|lipid binding;	.	.
gene17165	641	861	900	1713.29	3029	1102	3708	0.323427	-1.62849	0.0247053	0.571365	down	yes	CBFA2T2	protein_coding	chrNC_037340.1:62957657-63101726:+	gi|528913911|ref|XP_606138.6|	2903	0	PREDICTED: protein CBFA2T2 isoform X1 [Bos taurus]	gi|982993613|ref|XM_606138.8|	6475	0	PREDICTED: Bos taurus core-binding factor, runt domain, alpha subunit 2; translocated to, 2 (CBFA2T2), transcript variant X1, mRNA	O70374	1087	0	Protein CBFA2T2	.	.	.	.	pfam07531	TAFH	NHR1 homology to TAF. This corresponds to the region NHR1 that is conserved between the product of the nervy gene in Drosophila and the human mtg8b protein, which is hypothesised to be a transcription factor.	GO:0030855|epithelial cell differentiation;GO:0060575|intestinal epithelial cell differentiation;GO:0010977|negative regulation of neuron projection development;GO:0045746|negative regulation of Notch signaling pathway;GO:0000122|negative regulation of transcription from RNA polymerase II promoter;GO:0045892|negative regulation of transcription, DNA-templated;GO:0010976|positive regulation of neu…	GO:0005634|nucleus;	GO:0003700|transcription factor activity, sequence-specific DNA binding;GO:0046872|metal ion binding;GO:0003714|transcription corepressor activity;	.	.
gene17171	65	14	4	69.1637	195	84	99	0.235389	-2.08688	0.0441148	0.709433	down	yes	E2F1	protein_coding	chrNC_037340.1:63129139-63138330:-	gi|329663321|ref|NP_001193008.1|	1646	0	transcription factor E2F1 [Bos taurus]	gi|329663320|ref|NM_001206079.1|	2207	0	Bos taurus E2F transcription factor 1 (E2F1), mRNA	Q01094	589	0	Transcription factor E2F1	.	.	.	.	pfam02319	E2F_TDP	E2F/DP family winged-helix DNA-binding domain. This family contains the transcription factor E2F and its dimerization partners TDP1 and TDP2, which stimulate E2F-dependent transcription. E2F binds to DNA as a homodimer or as a heterodimer in association with TDP1/2, the heterodimer having increased binding efficiency. The crystal structure of an E2F4-DP2-DNA complex shows that the DNA-binding dom…	GO:0043276|anoikis;GO:0071398|cellular response to fatty acid;GO:0071456|cellular response to hypoxia;GO:1990090|cellular response to nerve growth factor stimulus;GO:0071466|cellular response to xenobiotic stimulus;GO:0000077|DNA damage checkpoint;GO:0006977|DNA damage response, signal transduction by p53 class mediator resulting in cell cycle arrest;GO:0030900|forebrain development;GO:0072332|in…	GO:0005813|centrosome;GO:0005739|mitochondrion;GO:0000790|nuclear chromatin;GO:0005654|nucleoplasm;GO:0005634|nucleus;GO:0032991|macromolecular complex;GO:0035189|Rb-E2F complex;	GO:0001047|core promoter binding;GO:0003677|DNA binding;GO:0003700|transcription factor activity, sequence-specific DNA binding;GO:0046983|protein dimerization activity;GO:0019901|protein kinase binding;GO:0000981|RNA polymerase II transcription factor activity, sequence-specific DNA binding;GO:0043565|sequence-specific DNA binding;GO:0008134|transcription factor binding;GO:0001227|transcriptiona…	K17454	E2F1; transcription factor E2F1
gene17186	363	248	214	202.314	138	130	133	2.20641	1.1417	0.0276541	0.594809	up	yes	MAP1LC3A	protein_coding	chrNC_037340.1:63918608-63920647:+	gi|114051389|ref|NP_001039640.1|	635	3e-79	microtubule-associated proteins 1A/1B light chain 3A [Bos taurus]	gi|528973738|ref|XM_005214696.1|	803	0	PREDICTED: Bos taurus microtubule associated protein 1 light chain 3 alpha (MAP1LC3A), transcript variant X1, mRNA	Q2HJ23	249	9e-81	Microtubule-associated proteins 1A/1B light chain 3A	.	.	.	.	pfam02991	Atg8	Autophagy protein Atg8 ubiquitin like. Light chain 3 is proposed to function primarily as a subunit of microtubule associated proteins 1A and 1B and that its expression may regulate microtubule binding activity. Autophagy is generally known as a process involved in the degradation of bulk cytoplasmic components that are non-specifically sequestered into an autophagosome, where they are sequestere…	GO:0000045|autophagosome assembly;GO:0097352|autophagosome maturation;GO:0000422|mitophagy;GO:0006995|cellular response to nitrogen starvation;	GO:0044754|autolysosome;GO:0005776|autophagosome;GO:0000421|autophagosome membrane;GO:0031410|cytoplasmic vesicle;GO:0005829|cytosol;GO:0012505|endomembrane system;GO:0005874|microtubule;GO:0031090|organelle membrane;	GO:0008429|phosphatidylethanolamine binding;GO:0005543|phospholipid binding;GO:0031625|ubiquitin protein ligase binding;	K10435	MAP1LC; microtubule-associated protein 1 light chain
gene17190	102	346	243	141.342	36	92	20	5.43119	2.44127	0.0035473	0.249946	up	yes	TP53INP2	protein_coding	chrNC_037340.1:64041334-64050821:+	gi|594047441|ref|XP_006048138.1|	761	4e-89	PREDICTED: tumor protein p53-inducible nuclear protein 2 isoform X1 [Bubalus bubalis]	gi|982993642|ref|XM_010824093.2|	4200	0	PREDICTED: Bos taurus tumor protein p53 inducible nuclear protein 2 (TP53INP2), transcript variant X2, mRNA	Q8CFU8	246	2e-72	Tumor protein p53-inducible nuclear protein 2	.	.	.	.	pfam14839	DOR	DOR family. This family of proteins regulate autophagy and gene transcription.	GO:0000045|autophagosome assembly;GO:0016236|macroautophagy;GO:1903828|negative regulation of cellular protein localization;GO:0001649|osteoblast differentiation;GO:0010508|positive regulation of autophagy;GO:0045893|positive regulation of transcription, DNA-templated;GO:0001894|tissue homeostasis;GO:0006351|transcription, DNA-templated;GO:0006511|ubiquitin-dependent protein catabolic process;	GO:0005776|autophagosome;GO:0031410|cytoplasmic vesicle;GO:0005829|cytosol;GO:0005634|nucleus;GO:0016605|PML body;	GO:0043130|ubiquitin binding;	.	.
gene1721	1	0	0	16.8971	0	0	80	0.00961432	-6.7006	0.0430765	0.705988	down	yes	SCN7A	protein_coding	chrNC_037329.1:29818717-29899887:+	gi|741916582|ref|XP_010800335.1|	8497	0	PREDICTED: sodium channel protein type 7 subunit alpha isoform X1 [Bos taurus]	gi|982977283|ref|XM_010826447.2|	7212	0	PREDICTED: Bos taurus sodium channel, voltage gated, type VII alpha subunit (SCN7A), transcript variant X1, mRNA	Q01118	2553	0	Sodium channel protein type 7 subunit alpha	.	.	.	.	pfam00520	Ion_trans	Ion transport protein. This family contains Sodium, Potassium, Calcium ion channels. This family is 6 transmembrane helices in which the last two helices flank a loop which determines ion selectivity. In some sub-families (e.g. Na channels) the domain is repeated four times, whereas in others (e.g. K channels) the protein forms as a tetramer in the membrane. A bacterial structure of the protein i…	GO:0086010|membrane depolarization during action potential;GO:0006936|muscle contraction;GO:0019228|neuronal action potential;GO:0034765|regulation of ion transmembrane transport;GO:0006814|sodium ion transport;	GO:0005886|plasma membrane;GO:0001518|voltage-gated sodium channel complex;	GO:0005244|voltage-gated ion channel activity;GO:0005248|voltage-gated sodium channel activity;	K04839	SCN7A, SCN6A; voltage-gated sodium channel type VII alpha
gene17227	0	0	0	7.80834	13	0	30	0.0120839	-6.37076	0.0490849	0.718223	down	yes	LOC112441542	protein_coding	chrNC_037340.1:65331895-65333769:+	gi|741888837|ref|XP_010822482.1|	1853	0	PREDICTED: band 4.1-like protein 1 isoform X5 [Bos taurus]	gi|982993702|ref|XM_010824186.2|	1359	0	PREDICTED: Bos taurus erythrocyte membrane protein band 4.1-like 1 (EPB41L1), transcript variant X11, mRNA	.	.	.	.	.	.	.	.	pfam13779	DUF4175	Domain of unknown function (DUF4175).	.	.	.	.	.
gene17231	408	490	466	1023.41	2138	698	2072	0.298863	-1.74244	0.0101256	0.410173	down	yes	TGIF2	protein_coding	chrNC_037340.1:65676251-65696116:+	gi|329663359|ref|NP_001193014.1|	1155	4e-145	homeobox protein TGIF2 [Bos taurus]	gi|982943164|ref|XM_015474170.1|	3742	0	PREDICTED: Bos taurus TGFB-induced factor homeobox 2 (TGIF2), transcript variant X4, mRNA	Q9GZN2	414	2e-133	Homeobox protein TGIF2	.	.	.	.	pfam05920	Homeobox_KN	Homeobox KN domain. This is a homeobox transcription factor KN domain conserved from fungi to human and plants.	GO:0000122|negative regulation of transcription from RNA polymerase II promoter;GO:0038092|nodal signaling pathway;GO:0045666|positive regulation of neuron differentiation;GO:0010470|regulation of gastrulation;GO:0006355|regulation of transcription, DNA-templated;GO:0060041|retina development in camera-type eye;GO:0006351|transcription, DNA-templated;	GO:0005654|nucleoplasm;GO:0005634|nucleus;	GO:0003677|DNA binding;GO:0003700|transcription factor activity, sequence-specific DNA binding;GO:0000981|RNA polymerase II transcription factor activity, sequence-specific DNA binding;	K19553	TGIF2; homeobox protein TGIF2
gene17242	5	54	0	9.08115	0	0	0	107.25	6.74483	0.0344655	0.646634	up	yes	LOC788449	pseudogene	chrNC_037340.1:66002586-66007390:-	gi|795415930|ref|XP_011946003.1|	661	1e-73	PREDICTED: glucosamine-6-phosphate isomerase 1 isoform X1 [Cercocebus atys]	gi|850488330|gb|CP011898.1|	3473	0	Ovis canadensis canadensis isolate 43U chromosome 13 sequence	P46926	254	9e-74	Glucosamine-6-phosphate isomerase 1	BB0152	124	5e-43	COG0363	pfam03514	GRAS	GRAS domain family. Proteins in the GRAS (GAI, RGA, SCR) family are known as major players in gibberellin (GA) signaling, which regulates various aspects of plant growth and development. Mutation of the SCARECROW (SCR) gene results in a radial pattern defect, loss of a ground tissue layer, in the root. The PAT1 protein is involved in phytochrome A signal transduction. A sequence, structure and ev…	GO:0005975|carbohydrate metabolic process;GO:0006091|generation of precursor metabolites and energy;GO:0006043|glucosamine catabolic process;GO:0006044|N-acetylglucosamine metabolic process;GO:0007338|single fertilization;	GO:0005737|cytoplasm;GO:0005829|cytosol;GO:0070062|extracellular exosome;	GO:0004342|glucosamine-6-phosphate deaminase activity;	K02564	nagB, GNPDA; glucosamine-6-phosphate deaminase [EC:3.5.99.6]
gene1725	0	2	0	13.6263	0	18	51	0.0238365	-5.39069	0.0374805	0.670525	down	yes	LOC112442560	lncRNA	chrNC_037329.1:30011613-30086804:-	gi|641697123|ref|XP_008136987.1|	154	1e-07	PREDICTED: sodium channel protein type 9 subunit alpha [Eptesicus fuscus]	gi|850477813|gb|CP011887.1|	1150	0	Ovis canadensis canadensis isolate 43U chromosome 2 sequence	.	.	.	.	.	.	.	.	pfam02538	Hydantoinase_B	Hydantoinase B/oxoprolinase. This family includes N-methylhydaintoinase B which converts hydantoin to N-carbamyl-amino acids, and 5-oxoprolinase EC:3.5.2.9 which catalyses the formation of L-glutamate from 5-oxo-L-proline. These enzymes are part of the oxoprolinase family and are related to pfam01968.	.	.	.	.	.
gene17268	6	0	4	38.1413	34	1	154	0.0483492	-4.37036	0.0162013	0.497999	down	yes	LOC112449446	snoRNA	chrNC_037340.1:67323533-67323664:-	.	.	.	.	gi|850488330|gb|CP011898.1|	112	2e-50	Ovis canadensis canadensis isolate 43U chromosome 13 sequence	.	.	.	.	.	.	.	.	pfam15265	FAM196	FAM196 family. This protein family is a domain of unknown function. This family of proteins is found in eukaryotes and are typically between 441 and 534 amino acids in length.	.	.	.	.	.
gene17270	0	0	1	12.0794	26	3	40	0.0154961	-6.01195	0.00357784	0.249946	down	yes	LOC112449445	snoRNA	chrNC_037340.1:67326371-67326504:-	.	.	.	.	gi|982993765|ref|XR_819471.2|	110	2e-49	PREDICTED: Bos taurus uncharacterized LOC100847118 (LOC100847118), transcript variant X14, misc_RNA	.	.	.	.	.	.	.	.	pfam04214	DUF411	Protein of unknown function, DUF. The function of the members of this bacterial protein family is unknown. Some members may be involved in conferring cation resistance.	.	.	.	.	.
gene17272	1	0	0	6.38517	9	1	24	0.029599	-5.07831	0.0344006	0.646196	down	yes	LOC112449444	snoRNA	chrNC_037340.1:67340775-67340909:+	.	.	.	.	gi|982993765|ref|XR_819471.2|	135	3e-63	PREDICTED: Bos taurus uncharacterized LOC100847118 (LOC100847118), transcript variant X14, misc_RNA	.	.	.	.	.	.	.	.	pfam04214	DUF411	Protein of unknown function, DUF. The function of the members of this bacterial protein family is unknown. Some members may be involved in conferring cation resistance.	.	.	.	.	.
gene17299	24	13	19	98.0977	68	26	366	0.109497	-3.19104	0.00694228	0.338313	down	yes	ZHX3	protein_coding	chrNC_037340.1:69827307-69954877:-	gi|942038445|ref|XP_014331874.1|	4508	0	PREDICTED: zinc fingers and homeoboxes protein 3 [Bos mutus]	gi|982993797|ref|XM_010822631.2|	5664	0	PREDICTED: Bos taurus zinc fingers and homeoboxes 3 (ZHX3), transcript variant X6, mRNA	Q9H4I2	1408	0	Zinc fingers and homeoboxes protein 3	.	.	.	.	pfam11569	Homez	Homeodomain leucine-zipper encoding, Homez. Homez contains two leucine zipper-like motifs and an acidic domain and belongs to the superfamily of homeobox-containing proteins. The presence of leucine zippers suggests that Homez can function as a homo or heterodimer in the nucleus. It is thought that the first leucine zipper and homeodomain 1 (HD1)of Homez is responsible for dimerization and HD2 ha…	GO:0030154|cell differentiation;GO:0000122|negative regulation of transcription from RNA polymerase II promoter;GO:0045892|negative regulation of transcription, DNA-templated;GO:0045669|positive regulation of osteoblast differentiation;GO:0006351|transcription, DNA-templated;	GO:0005654|nucleoplasm;GO:0005634|nucleus;	GO:0003700|transcription factor activity, sequence-specific DNA binding;GO:0046872|metal ion binding;GO:0046982|protein heterodimerization activity;GO:0042803|protein homodimerization activity;GO:0000977|RNA polymerase II regulatory region sequence-specific DNA binding;GO:0000981|RNA polymerase II transcription factor activity, sequence-specific DNA binding;GO:0003714|transcription corepressor ac…	.	.
gene17328	48	48	51	28.9739	2	4	13	7.40091	2.8877	0.00994079	0.406923	up	yes	GDAP1L1	protein_coding	chrNC_037340.1:72715814-72740133:+	gi|148674381|gb|EDL06328.1|	1878	0	ganglioside-induced differentiation-associated protein 1-like 1, partial [Mus musculus]	gi|982943192|ref|XM_010811522.2|	2270	0	PREDICTED: Bos taurus ganglioside induced differentiation associated protein 1-like 1 (GDAP1L1), transcript variant X1, mRNA	Q8VE33	697	0	Ganglioside-induced differentiation-associated protein 1-like 1	.	.	.	.	pfam13417	GST_N_3	Glutathione S-transferase, N-terminal domain.	GO:0006749|glutathione metabolic process;	GO:0005737|cytoplasm;	GO:0004364|glutathione transferase activity;	.	.
gene17333	280	643	199	246.467	123	217	78	2.93049	1.55114	0.0217472	0.546584	up	yes	TTPAL	protein_coding	chrNC_037340.1:72891395-72910233:+	gi|528973807|ref|XP_005214787.1|	1870	0	PREDICTED: alpha-tocopherol transfer protein-like isoform X1 [Bos taurus]	gi|594070821|ref|XM_006059225.1|	3241	0	PREDICTED: Bubalus bubalis tocopherol (alpha) transfer protein-like (TTPAL), mRNA	.	.	.	.	.	.	.	.	pfam00650	CRAL_TRIO	CRAL/TRIO domain.	.	.	.	.	.
gene17345	98	154	136	89.4752	78	54	25	2.98821	1.57928	0.00978032	0.402302	up	yes	PABPC1L	protein_coding	chrNC_037340.1:73321988-73345799:+	gi|528914096|ref|XP_882298.4|	3175	0	PREDICTED: polyadenylate-binding protein 1-like [Bos taurus]	gi|982993821|ref|XM_877205.6|	2062	0	PREDICTED: Bos taurus poly(A) binding protein, cytoplasmic 1-like (PABPC1L), transcript variant X1, mRNA	Q4VXU2	1042	0	Polyadenylate-binding protein 1-like	.	.	.	.	pfam00658	PABP	Poly-adenylate binding protein, unique domain. The region featured in this family is found towards the C-terminus of poly(A)-binding proteins (PABPs). These are eukaryotic proteins that, through their binding of the 3' poly(A) tail on mRNA, have very important roles in the pathways of gene expression. They seem to provide a scaffold on which other proteins can bind and mediate processes such as e…	GO:0048096|chromatin-mediated maintenance of transcription;GO:0006378|mRNA polyadenylation;GO:0051647|nucleus localization;GO:0001556|oocyte maturation;	GO:0070062|extracellular exosome;	GO:0003723|RNA binding;	K13126	PABPC; polyadenylate-binding protein
gene17356	2	187	9	32.0111	2	3	2	28.5041	4.8331	0.00277435	0.224417	up	yes	SLPI	protein_coding	chrNC_037340.1:73616060-73618353:-	gi|149642817|ref|NP_001092335.1|	670	7e-87	antileukoproteinase precursor [Bos taurus]	gi|402743408|ref|NM_001098865.2|	593	0	Bos taurus secretory leukocyte peptidase inhibitor (SLPI), mRNA	Q6V9X0	212	1e-68	Antileukoproteinase	.	.	.	.	pfam00095	WAP	WAP-type (Whey Acidic Protein) 'four-disulfide core'.	GO:0019731|antibacterial humoral response;GO:0006955|immune response;GO:0045087|innate immune response;GO:0032496|response to lipopolysaccharide;	GO:0005615|extracellular space;	GO:0004867|serine-type endopeptidase inhibitor activity;	.	.
gene17383	1	687	183	148.794	3	3	21	28.0059	4.80766	0.00325347	0.243377	up	yes	WFDC2	protein_coding	chrNC_037340.1:74360835-74367977:+	gi|115496608|ref|NP_001069958.1|	506	2e-62	WAP four-disulfide core domain protein 2 precursor [Bos taurus]	gi|402745985|ref|NM_001076490.2|	546	0	Bos taurus WAP four-disulfide core domain 2 (WFDC2), mRNA	Q8MI69	149	3e-44	WAP four-disulfide core domain protein 2	.	.	.	.	pfam00095	WAP	WAP-type (Whey Acidic Protein) 'four-disulfide core'.	.	GO:0005576|extracellular region;	GO:0019828|aspartic-type endopeptidase inhibitor activity;GO:0004869|cysteine-type endopeptidase inhibitor activity;GO:0004867|serine-type endopeptidase inhibitor activity;	.	.
gene17422	13	65	29	18.0215	0	0	0	212.654	7.73236	4.34374e-05	0.0159642	up	yes	LOC101904842	lncRNA	chrNC_037340.1:75230894-75238008:+	gi|926707514|ref|XP_013824289.1|	218	4e-16	PREDICTED: thyrotropin-releasing hormone receptor-like [Capra hircus]	gi|850488330|gb|CP011898.1|	876	0	Ovis canadensis canadensis isolate 43U chromosome 13 sequence	O93603	68.6	1e-10	Thyrotropin-releasing hormone receptor	.	.	.	.	pfam00001	7tm_1	7 transmembrane receptor (rhodopsin family). This family contains, amongst other G-protein-coupled receptors (GCPRs), members of the opsin family, which have been considered to be typical members of the rhodopsin superfamily. They share several motifs, mainly the seven transmembrane helices, GCPRs of the rhodopsin superfamily. All opsins bind a chromophore, such as 11-cis-retinal. The function of…	.	GO:0016021|integral component of membrane;GO:0005886|plasma membrane;	GO:0004997|thyrotropin-releasing hormone receptor activity;	K04282	TRHR; thyrotropin-releasing hormone receptor
gene1746	0	0	0	20.3412	24	1	83	0.00463807	-7.75226	0.00105066	0.135861	down	yes	LOC107131350	lncRNA	chrNC_037329.1:32830105-32849079:+	.	.	.	.	gi|982977323|ref|XR_001495886.1|	454	0	PREDICTED: Bos taurus uncharacterized LOC107131350 (LOC107131350), transcript variant X4, ncRNA	.	.	.	.	.	.	.	.	pfam15209	IL31	Interleukin 31.	.	.	.	.	.
gene17472	0	58	3	9.74438	0	0	1	57.8212	5.85353	0.0367541	0.664938	up	yes	LOC100847819	lncRNA	chrNC_037340.1:77863269-77867198:+	.	.	.	.	gi|982993951|ref|XR_138854.3|	515	0	PREDICTED: Bos taurus uncharacterized LOC100847819 (LOC100847819), ncRNA	.	.	.	.	.	.	.	.	pfam14009	DUF4228	Domain of unknown function (DUF4228). This domain is found in plants. The function is not known.	.	.	.	.	.
gene17566	2	1	38	8.32746	0	0	0	98.0095	6.61485	0.016853	0.506068	up	yes	LOC112449563	lncRNA	chrNC_037341.1:453832-456176:+	.	.	.	.	gi|850485665|gb|CP011894.1|	605	0	Ovis canadensis canadensis isolate 43U chromosome 9 sequence	.	.	.	.	.	.	.	.	pfam11804	DUF3325	Protein of unknown function (DUF3325). This family of short proteins are functionally uncharacterized. This family is restricted to Alpha-, Beta- and Gamma-proteobacteria.	.	.	.	.	.
gene17603	596	632	249	334.706	310	257	89	2.59993	1.37847	0.0182023	0.514595	up	yes	PLEC	protein_coding	chrNC_037341.1:840053-896631:+	gi|594060602|ref|XP_006054400.1|	9143	0	PREDICTED: plectin isoform X5 [Bubalus bubalis]	gi|594060601|ref|XM_006054338.1|	14433	0	PREDICTED: Bubalus bubalis plectin (PLEC), transcript variant X5, mRNA	P30427	3177	0	Plectin	ECU09g0290	167	3e-41	COG5069	pfam03501	S10_plectin	Plectin/S10 domain. This presumed domain is found at the N-terminus of some isoforms of the cytoskeletal muscle protein plectin as well as the ribosomal S10 protein. This domain may be involved in RNA binding.	GO:0030855|epithelial cell differentiation;GO:0007565|female pregnancy;GO:0031581|hemidesmosome assembly;GO:0007584|response to nutrient;	GO:0016324|apical plasma membrane;GO:0009925|basal plasma membrane;GO:0043034|costamere;GO:0005856|cytoskeleton;GO:0030056|hemidesmosome;GO:0048471|perinuclear region of cytoplasm;GO:0042383|sarcolemma;GO:0016528|sarcoplasm;	GO:0003779|actin binding;GO:0030506|ankyrin binding;GO:0008092|cytoskeletal protein binding;GO:0047485|protein N-terminus binding;GO:0005200|structural constituent of cytoskeleton;	.	.
gene17606	1278	1509	417	683.045	164	475	363	3.13925	1.65042	0.0277973	0.59579	up	yes	EPPK1	protein_coding	chrNC_037341.1:936290-955875:+	gi|528975308|ref|XP_003586920.2|	19986	0	PREDICTED: LOW QUALITY PROTEIN: epiplakin [Bos taurus]	gi|982994114|ref|XM_003583018.4|	13449	0	PREDICTED: Bos taurus epiplakin 1 (EPPK1), mRNA	Q8R0W0	6445	0	Epiplakin	.	.	.	.	pfam00681	Plectin	Plectin repeat. This family includes repeats from plectin, desmoplakin, envoplakin and bullous pemphigoid antigen.	GO:0007010|cytoskeleton organization;GO:0045110|intermediate filament bundle assembly;GO:0045109|intermediate filament organization;GO:0030336|negative regulation of cell migration;GO:0050680|negative regulation of epithelial cell proliferation;GO:0051548|negative regulation of keratinocyte migration;GO:0010839|negative regulation of keratinocyte proliferation;GO:0061045|negative regulation of wo…	GO:0016327|apicolateral plasma membrane;GO:0045178|basal part of cell;GO:0016323|basolateral plasma membrane;GO:0005923|bicellular tight junction;GO:0071944|cell periphery;GO:0042995|cell projection;GO:0005911|cell-cell junction;GO:0005737|cytoplasm;GO:0005856|cytoskeleton;GO:0030056|hemidesmosome;GO:0045111|intermediate filament cytoskeleton;GO:0045095|keratin filament;GO:0097356|perinucleolar c…	GO:0008092|cytoskeletal protein binding;GO:0019215|intermediate filament binding;GO:1990254|keratin filament binding;	.	.
gene17633	6	47	0	8.30859	0	1	0	49.515	5.62979	0.0414767	0.695618	up	yes	LY6L	protein_coding	chrNC_037341.1:1391584-1397456:-	gi|741949559|ref|XP_010810188.1|	545	7e-62	PREDICTED: lymphocyte antigen 6H [Bos taurus]	gi|965909056|ref|XM_012168974.2|	1891	0	PREDICTED: Ovis aries musimon lymphocyte antigen 6H (LOC105613392), transcript variant X3, mRNA	H3BQJ8	115	7e-28	Lymphocyte antigen 6L	.	.	.	.	pfam00021	UPAR_LY6	u-PAR/Ly-6 domain. This extracellular disulphide bond rich domain is related to pfam00087.	.	GO:0031225|anchored component of membrane;GO:0005886|plasma membrane;	.	.	.
gene17646	9	55	27	17.8121	3	8	4	6.57915	2.7179	0.0210774	0.540705	up	yes	LYNX1	protein_coding	chrNC_037341.1:1669740-1675364:+	gi|585189675|ref|XP_006746162.1|	327	2e-31	PREDICTED: ly-6/neurotoxin-like protein 1-like isoform X1 [Leptonychotes weddellii]	gi|982944115|ref|XM_005215196.3|	4314	0	PREDICTED: Bos taurus Ly6/neurotoxin 1 (LYNX1), transcript variant X1, mRNA	P0DP62	129	2e-32	Ly-6/neurotoxin-like protein 1	.	.	.	.	pfam00021	UPAR_LY6	u-PAR/Ly-6 domain. This extracellular disulphide bond rich domain is related to pfam00087.	.	GO:0031225|anchored component of membrane;GO:0030425|dendrite;GO:0005783|endoplasmic reticulum;GO:0005886|plasma membrane;	GO:0033130|acetylcholine receptor binding;GO:0030548|acetylcholine receptor regulator activity;	.	.
gene17652	25	12	17	9.38616	1	0	0	56.1165	5.81035	0.00183987	0.1819	up	yes	ARC	protein_coding	chrNC_037341.1:1741147-1744556:+	gi|329755360|ref|NP_001193336.1|	2004	0	activity-regulated cytoskeleton-associated protein [Bos taurus]	gi|982944120|ref|XM_005215201.3|	2909	0	PREDICTED: Bos taurus activity-regulated cytoskeleton-associated protein (ARC), transcript variant X1, mRNA	Q7LC44	709	0	Activity-regulated cytoskeleton-associated protein	.	.	.	.	pfam15449	Retinal	Retinal protein. This family of proteins is found in the photoreceptor cells of the retina. Mutations of the gene encoding this protein have been associated with retinal disorders such as retinitis pigmentosa and late-onset progressive retinal atrophy. The function of this family of proteins is unknown, but it is likely to be important in the development and function of the retina.	GO:0009952|anterior/posterior pattern specification;GO:0016477|cell migration;GO:0007010|cytoskeleton organization;GO:0060997|dendritic spine morphogenesis;GO:0006897|endocytosis;GO:0007492|endoderm development;GO:0007612|learning;GO:0007616|long-term memory;GO:0060291|long-term synaptic potentiation;GO:0051028|mRNA transport;GO:2000969|positive regulation of alpha-amino-3-hydroxy-5-methyl-4-isox…	GO:0001669|acrosomal vesicle;GO:0015629|actin cytoskeleton;GO:0005938|cell cortex;GO:0030054|cell junction;GO:0005737|cytoplasm;GO:0043197|dendritic spine;GO:0031901|early endosome membrane;GO:1903561|extracellular vesicle;GO:0045121|membrane raft;GO:0043025|neuronal cell body;GO:0005886|plasma membrane;GO:0014069|postsynaptic density;GO:0045211|postsynaptic membrane;	GO:0003729|mRNA binding;	K15867	ARC; activity-regulated cytoskeleton-associated protein
gene17708	0	2	54	11.4786	0	0	0	135.253	7.07951	0.0277859	0.59579	up	yes	TMEM71	protein_coding	chrNC_037341.1:8558260-8588147:+	gi|741889412|ref|XP_010820967.1|	1546	0	PREDICTED: transmembrane protein 71 isoform X1 [Bos taurus]	gi|982994297|ref|XM_010822666.2|	2757	0	PREDICTED: Bos taurus transmembrane protein 71 (TMEM71), transcript variant X2, mRNA	Q6P5X7	333	2e-104	Transmembrane protein 71	.	.	.	.	pfam15121	TMEM71	TMEM71 protein family. The function of this family, TMEM71, is not known, however it is predicted to be a transmembrane protein. This family of proteins is found in eukaryotes and located in the cell membrane. Proteins in this family vary between 41 and 291 amino acids in length.	.	GO:0016021|integral component of membrane;GO:0005739|mitochondrion;	.	.	.
gene17742	33	13	1	75.1787	4	236	156	0.109042	-3.19705	0.0305663	0.618867	down	yes	LOC101907803	lncRNA	chrNC_037341.1:13733801-13831147:+	gi|4239700|emb|CAA10770.1|	395	9e-38	reverse transcriptase-like [Bos taurus]	gi|850485665|gb|CP011894.1|	3673	0	Ovis canadensis canadensis isolate 43U chromosome 9 sequence	.	.	.	.	.	.	.	.	pfam02232	Alpha_TIF	Alpha trans-inducing protein (Alpha-TIF). Alpha-TIF, a virion protein (VP16), is involved in transcriptional activation of viral immediate early (IE) promoters (alpha genes). Specificity of tegument protein VP16 of human herpesvirus 2 for IE genes is conferred by the 400 residue N-terminal, the 80 residue C-terminal is responsible for transcriptional activation.	.	.	.	.	.
gene1778	0	0	0	8.05709	24	0	25	0.0117013	-6.41718	0.043074	0.705988	down	yes	LOC101906908	pseudogene	chrNC_037329.1:36635088-36637199:+	gi|965817468|ref|XP_014961217.1|	969	6e-123	PREDICTED: LOW QUALITY PROTEIN: 60S ribosomal protein L7-like 1 isoform X2 [Ovis aries musimon]	gi|965817467|ref|XM_015105731.1|	1689	0	PREDICTED: Ovis aries musimon 60S ribosomal protein L7-like 1 (LOC101111351), transcript variant X2, mRNA	A5GFQ0	310	2e-98	60S ribosomal protein L7-like 1	SPAC664.06	120	3e-29	COG1841	pfam00327	Ribosomal_L30	Ribosomal protein L30p/L7e. This family includes prokaryotic L30 and eukaryotic L7.	GO:0002181|cytoplasmic translation;GO:0000463|maturation of LSU-rRNA from tricistronic rRNA transcript (SSU-rRNA, 5.8S rRNA, LSU-rRNA);	GO:0022625|cytosolic large ribosomal subunit;	GO:0003723|RNA binding;GO:0003735|structural constituent of ribosome;	.	.
gene1779	691	913	446	423.825	130	351	78	4.09038	2.03224	0.00356671	0.249946	up	yes	BAZ2B	protein_coding	chrNC_037329.1:36714691-37047073:+	gi|741916488|ref|XP_010800299.1|	8432	0	PREDICTED: bromodomain adjacent to zinc finger domain protein 2B isoform X1 [Bos taurus]	gi|926685058|ref|XM_005676080.2|	8526	0	PREDICTED: Capra hircus bromodomain adjacent to zinc finger domain, 2B (BAZ2B), transcript variant X1, mRNA	Q9UIF8	2333	0	Bromodomain adjacent to zinc finger domain protein 2B	YGR252w	91.7	7e-18	COG5076	pfam01429	MBD	Methyl-CpG binding domain. The Methyl-CpG binding domain (MBD) binds to DNA that contains one or more symmetrically methylated CpGs. DNA methylation in animals is associated with alterations in chromatin structure and silencing of gene expression. MBD has negligible non-specific affinity for DNA. In vitro foot-printing with MeCP2 showed the MBD can protect a 12 nucleotide region surrounding a met…	GO:0006338|chromatin remodeling;GO:0006357|regulation of transcription from RNA polymerase II promoter;GO:0006351|transcription, DNA-templated;	GO:0005634|nucleus;	GO:0003677|DNA binding;GO:0046872|metal ion binding;	.	.
gene17799	9	28	2	6.12389	0	0	0	72.3942	6.1778	0.0150475	0.482695	up	yes	LOC112449505	lncRNA	chrNC_037341.1:19067594-19083055:-	gi|555964763|ref|XP_005894445.1|	328	3e-29	PREDICTED: taste receptor type 2 member 42, partial [Bos mutus]	gi|965952968|ref|XR_001042631.2|	1432	0	PREDICTED: Ovis aries uncharacterized LOC105609191 (LOC105609191), transcript variant X1, ncRNA	.	.	.	.	.	.	.	.	pfam15449	Retinal	Retinal protein. This family of proteins is found in the photoreceptor cells of the retina. Mutations of the gene encoding this protein have been associated with retinal disorders such as retinitis pigmentosa and late-onset progressive retinal atrophy. The function of this family of proteins is unknown, but it is likely to be important in the development and function of the retina.	.	.	.	.	.
gene17823	22	178	80	58.288	40	31	8	4.30445	2.10583	0.0332802	0.640086	up	yes	LOC101906226	lncRNA	chrNC_037341.1:21033037-21043024:-	gi|594630257|ref|XP_007198798.1|	107	3e-08	PREDICTED: LOW QUALITY PROTEIN: protein-L-isoaspartate (D-aspartate) O-methyltransferase domain containing 1 [Balaenoptera acutorostrata scammoni]	gi|850485665|gb|CP011894.1|	3322	0	Ovis canadensis canadensis isolate 43U chromosome 9 sequence	.	.	.	.	.	.	.	.	pfam00743	FMO-like	Flavin-binding monooxygenase-like. This family includes FMO proteins, cyclohexanone mono-oxygenase and a number of different mono-oxygenases.	.	.	.	.	.
gene17852	63	1149	241	282.341	52	58	150	5.14336	2.36271	0.0345485	0.646818	up	yes	LOC112449628	snoRNA	chrNC_037341.1:23279020-23279086:-	.	.	.	.	gi|850485665|gb|CP011894.1|	64	3e-24	Ovis canadensis canadensis isolate 43U chromosome 9 sequence	.	.	.	.	.	.	.	.	pfam09909	DUF2138	Uncharacterized protein conserved in bacteria (DUF2138). This domain, found in various hypothetical prokaryotic proteins, has no known function.	.	.	.	.	.
gene17928	1	0	0	7.6375	23	4	20	0.0245768	-5.34656	0.0102701	0.411437	down	yes	PPP1R42	protein_coding	chrNC_037341.1:31135379-31180459:-	gi|528975896|ref|XP_005215517.1|	1356	0	PREDICTED: protein phosphatase 1 regulatory subunit 42 isoform X2 [Bos taurus]	gi|982944754|ref|XM_005215460.3|	1640	0	PREDICTED: Bos taurus protein phosphatase 1 regulatory subunit 42 (PPP1R42), transcript variant X2, mRNA	Q4R803	455	2e-155	Protein phosphatase 1 regulatory subunit 42	SPAC4A8.12c	57.8	3e-08	COG4886	pfam12799	LRR_4	Leucine Rich repeats (2 copies). Leucine rich repeats are short sequence motifs present in a number of proteins with diverse functions and cellular locations. These repeats are usually involved in protein-protein interactions. Each Leucine Rich Repeat is composed of a beta-alpha unit. These units form elongated non-globular structures. Leucine Rich Repeats are often flanked by cysteine rich domai…	.	GO:0005813|centrosome;GO:0005737|cytoplasm;GO:0002177|manchette;GO:0015630|microtubule cytoskeleton;GO:0005815|microtubule organizing center;	GO:0003779|actin binding;GO:0070840|dynein complex binding;GO:0015631|tubulin binding;	K17579	PPP1R42, LRRC67; protein phosphatase 1 regulatory subunit 42
gene17943	70	90	43	213.697	503	157	467	0.187293	-2.41663	0.00075189	0.112491	down	yes	PRDM14	protein_coding	chrNC_037341.1:33786654-33805075:-	gi|300795964|ref|NP_001178193.1|	2827	0	PR domain zinc finger protein 14 [Bos taurus]	gi|300795963|ref|NM_001191264.1|	1716	0	Bos taurus PR domain containing 14 (PRDM14), mRNA	Q9GZV8	867	0	PR domain zinc finger protein 14	.	.	.	.	pfam13465	zf-H2C2_2	Zinc-finger double domain.	GO:0001708|cell fate specification;GO:0000902|cell morphogenesis;GO:0007566|embryo implantation;GO:0009566|fertilization;GO:0007281|germ cell development;GO:0030718|germ-line stem cell population maintenance;GO:0034972|histone H3-R26 methylation;GO:0048873|homeostasis of number of cells within a tissue;GO:0060817|inactivation of paternal X chromosome;GO:0001827|inner cell mass cell fate commitmen…	GO:0005654|nucleoplasm;	GO:0031490|chromatin DNA binding;GO:0046872|metal ion binding;GO:0008168|methyltransferase activity;GO:0003723|RNA binding;GO:0000977|RNA polymerase II regulatory region sequence-specific DNA binding;GO:0000981|RNA polymerase II transcription factor activity, sequence-specific DNA binding;	.	.
gene17953	7	0	0	33.289	8	19	136	0.0345297	-4.85602	0.0121524	0.437628	down	yes	EYA1	protein_coding	chrNC_037341.1:34786252-35159938:-	gi|742154069|ref|XP_010845262.1|	2669	0	PREDICTED: eyes absent homolog 1 isoform X1 [Bison bison bison]	gi|742154088|ref|XM_010846965.1|	3918	0	PREDICTED: Bison bison bison EYA transcriptional coactivator and phosphatase 1 (EYA1), transcript variant X6, mRNA	Q99502	1009	0	Eyes absent homolog 1	.	.	.	.	pfam07223	DUF1421	Protein of unknown function (DUF1421). This family represents a conserved region approximately 350 residues long within a number of plant proteins of unknown function.	GO:0009653|anatomical structure morphogenesis;GO:0035909|aorta morphogenesis;GO:0001658|branching involved in ureteric bud morphogenesis;GO:0030154|cell differentiation;GO:0090103|cochlea morphogenesis;GO:0006302|double-strand break repair;GO:0048704|embryonic skeletal system morphogenesis;GO:0016576|histone dephosphorylation;GO:0007501|mesodermal cell fate specification;GO:0001656|metanephros de…	GO:0005737|cytoplasm;GO:0016604|nuclear body;GO:0005654|nucleoplasm;GO:0005634|nucleus;GO:0032993|protein-DNA complex;	GO:0046872|metal ion binding;GO:0004725|protein tyrosine phosphatase activity;GO:0003723|RNA binding;	K15616	EYA1; eyes absent homolog 1 [EC:3.1.3.48]
gene17987	10	0	31	7.97595	0	0	0	93.9731	6.55418	0.0418085	0.696248	up	yes	PI15	protein_coding	chrNC_037341.1:38154334-38191011:+	gi|300795048|ref|NP_001179671.1|	1392	3e-173	peptidase inhibitor 15 precursor [Bos taurus]	gi|982944816|ref|XM_005215518.3|	7016	0	PREDICTED: Bos taurus peptidase inhibitor 15 (PI15), transcript variant X1, mRNA	O43692	532	1e-171	Peptidase inhibitor 15	YJL079c	57.4	2e-07	COG2340	pfam00188	CAP	Cysteine-rich secretory protein family. This is a large family of cysteine-rich secretory proteins, antigen 5, and pathogenesis-related 1 proteins (CAP) that are found in a wide range of organisms, including prokaryotes and non-vertebrate eukaryotes, The nine subfamilies of the mammalian CAP 'super'family include: the human glioma pathogenesis-related 1 (GLIPR1), Golgi associated pathogenesis rel…	GO:0007275|multicellular organismal development;	GO:0070062|extracellular exosome;	GO:0030414|peptidase inhibitor activity;	.	.
gene18058	0	0	1	13.8795	24	51	16	0.0134107	-6.22047	0.000430328	0.0824769	down	yes	TRPS1	protein_coding	chrNC_037341.1:48629603-48908999:+	gi|300798549|ref|NP_001179842.1|	6394	0	zinc finger transcription factor Trps1 [Bos taurus]	gi|982944957|ref|XM_010812143.2|	9610	0	PREDICTED: Bos taurus trichorhinophalangeal syndrome I (TRPS1), transcript variant X1, mRNA	Q9UHF7	2331	0	Zinc finger transcription factor Trps1	SPAC23E2.01	68.6	2e-10	COG5641	pfam00320	GATA	GATA zinc finger. This domain uses four cysteine residues to coordinate a zinc ion. This domain binds to DNA. Two GATA zinc fingers are found in the GATA transcription factors. However there are several proteins which only contains a single copy of the domain.	GO:0030154|cell differentiation;GO:0000122|negative regulation of transcription from RNA polymerase II promoter;GO:0006607|NLS-bearing protein import into nucleus;GO:0051291|protein heterooligomerization;GO:0032330|regulation of chondrocyte differentiation;GO:0001501|skeletal system development;GO:0006366|transcription from RNA polymerase II promoter;	GO:0000790|nuclear chromatin;GO:0005654|nucleoplasm;GO:0005634|nucleus;GO:0032991|macromolecular complex;GO:0005667|transcription factor complex;	GO:0003682|chromatin binding;GO:0003700|transcription factor activity, sequence-specific DNA binding;GO:0019904|protein domain specific binding;GO:0000977|RNA polymerase II regulatory region sequence-specific DNA binding;GO:0000981|RNA polymerase II transcription factor activity, sequence-specific DNA binding;GO:0001085|RNA polymerase II transcription factor binding;GO:0001228|transcriptional act…	.	.
gene18083	0	1	0	26.444	117	41	31	0.00696617	-7.16542	7.12325e-06	0.00401419	down	yes	PKHD1L1	protein_coding	chrNC_037341.1:54875647-55054446:-	gi|742216919|ref|XP_010861754.1|	21870	0	PREDICTED: fibrocystin-L [Bison bison bison]	gi|942075513|ref|XM_014480419.1|	13273	0	PREDICTED: Bos mutus polycystic kidney and hepatic disease 1 (autosomal recessive)-like 1 (PKHD1L1), mRNA	Q86WI1	7368	0	Fibrocystin-L	.	.	.	.	pfam10162	G8	G8 domain. This domain is found in disease proteins PKHD1 and KIAA1199 and is named G8 after its 8 conserved glycines. It is predicted to contain 10 beta strands and an alpha helix.	GO:0006955|immune response;	GO:0005929|cilium;GO:0005829|cytosol;GO:0005615|extracellular space;GO:0016021|integral component of membrane;	GO:0038023|signaling receptor activity;	.	.
gene18104	0	0	0	11.3263	2	0	53	0.00833093	-6.90731	0.0337317	0.640762	down	yes	ZFPM2	protein_coding	chrNC_037341.1:58818915-59343548:-	gi|359072469|ref|XP_003586950.1|	6047	0	PREDICTED: zinc finger protein ZFPM2 [Bos taurus]	gi|982994623|ref|XM_015466359.1|	4730	0	PREDICTED: Bos taurus zinc finger protein, FOG family member 2 (ZFPM2), mRNA	Q8WW38	2234	0	Zinc finger protein ZFPM2	.	.	.	.	pfam13912	zf-C2H2_6	C2H2-type zinc finger.	GO:0007596|blood coagulation;GO:0048568|embryonic organ development;GO:0007506|gonadal mesoderm development;GO:0001701|in utero embryonic development;GO:0030324|lung development;GO:0060548|negative regulation of cell death;GO:0045599|negative regulation of fat cell differentiation;GO:2000195|negative regulation of female gonad development;GO:0045892|negative regulation of transcription, DNA-templ…	GO:0005737|cytoplasm;GO:0005654|nucleoplasm;GO:0005634|nucleus;	GO:0003677|DNA binding;GO:0001105|RNA polymerase II transcription coactivator activity;GO:0000981|RNA polymerase II transcription factor activity, sequence-specific DNA binding;GO:0001085|RNA polymerase II transcription factor binding;GO:0003714|transcription corepressor activity;GO:0008134|transcription factor binding;GO:0001078|transcriptional repressor activity, RNA polymerase II core promoter…	K17442	ZFPM2, FOG2; zinc finger protein ZFPM2
gene1814	0	1	0	12.6856	1	9	53	0.0146899	-6.08903	0.00840991	0.370885	down	yes	GALNT13	protein_coding	chrNC_037329.1:41675904-42332413:-	gi|116003987|ref|NP_001070354.1|	2907	0	polypeptide N-acetylgalactosaminyltransferase 13 [Bos taurus]	gi|116003986|ref|NM_001076886.1|	2394	0	Bos taurus polypeptide N-acetylgalactosaminyltransferase 13 (GALNT13), mRNA	Q8IUC8	1120	0	Polypeptide N-acetylgalactosaminyltransferase 13	.	.	.	.	pfam00652	Ricin_B_lectin	Ricin-type beta-trefoil lectin domain.	GO:0016266|O-glycan processing;GO:0018242|protein O-linked glycosylation via serine;GO:0018243|protein O-linked glycosylation via threonine;	GO:0000139|Golgi membrane;GO:0016021|integral component of membrane;	GO:0030246|carbohydrate binding;GO:0046872|metal ion binding;GO:0004653|polypeptide N-acetylgalactosaminyltransferase activity;	K00710	GALNT; polypeptide N-acetylgalactosaminyltransferase [EC:2.4.1.41]
gene18174	118	158	51	64.1316	9	41	18	4.93053	2.30174	0.00902223	0.383241	up	yes	NIPAL2	protein_coding	chrNC_037341.1:65960400-66054928:+	gi|742217336|ref|XP_010861862.1|	1284	2e-174	PREDICTED: NIPA-like protein 2, partial [Bison bison bison]	gi|850485665|gb|CP011894.1|	2363	0	Ovis canadensis canadensis isolate 43U chromosome 9 sequence	Q91WC7	459	2e-153	NIPA-like protein 2	.	.	.	.	pfam05653	Mg_trans_NIPA	Magnesium transporter NIPA. NIPA (nonimprinted in Prader-Willi/Angelman syndrome) is a family of integral membrane proteins which function as magnesium transporters.	GO:0015693|magnesium ion transport;	GO:0016021|integral component of membrane;GO:0016020|membrane;	GO:0015095|magnesium ion transmembrane transporter activity;	.	.
gene18180	7	15	0	40.013	121	34	83	0.0940648	-3.4102	0.00694397	0.338313	down	yes	MATN2	protein_coding	chrNC_037341.1:66186819-66359827:-	gi|528976336|ref|XP_005215686.1|	4843	0	PREDICTED: matrilin-2 isoform X1 [Bos taurus]	gi|528976335|ref|XM_005215629.1|	3343	0	PREDICTED: Bos taurus matrilin 2 (MATN2), transcript variant X1, mRNA	O00339	1713	0	Matrilin-2	.	.	.	.	pfam00092	VWA	von Willebrand factor type A domain.	GO:0007411|axon guidance;GO:0031104|dendrite regeneration;GO:0008347|glial cell migration;GO:0001764|neuron migration;GO:0048678|response to axon injury;	GO:0005604|basement membrane;GO:0031012|extracellular matrix;	GO:0005509|calcium ion binding;	.	.
gene1822	3	49	18	12.5181	3	3	0	14.2248	3.83034	0.0194614	0.529372	up	yes	TRNAY-GUA	tRNA	chrNC_037329.1:43452579-43452650:+	.	.	.	.	gi|850477813|gb|CP011887.1|	66	3e-25	Ovis canadensis canadensis isolate 43U chromosome 2 sequence	.	.	.	.	.	.	.	.	pfam01858	RB_A	Retinoblastoma-associated protein A domain. This domain has the cyclin fold as predicted.	.	.	.	.	.
gene18242	236	225	130	392.498	937	318	655	0.334607	-1.57946	0.00936908	0.394043	down	yes	TMEM64	protein_coding	chrNC_037341.1:73535383-73573743:+	gi|803268759|ref|XP_011994107.1|	1473	0	PREDICTED: transmembrane protein 64 isoform X1 [Ovis aries musimon]	gi|965848009|ref|XM_012138717.2|	4464	0	PREDICTED: Ovis aries musimon transmembrane protein 64 (TMEM64), transcript variant X1, mRNA	Q6YI46	410	9e-128	Transmembrane protein 64	slr0305	60.8	4e-09	COG0398	pfam09335	SNARE_assoc	SNARE associated Golgi protein. This is a family of SNARE associated Golgi proteins. The yeast member of this family localizes with the t-SNARE Tlg2.	GO:0044339|canonical Wnt signaling pathway involved in osteoblast differentiation;GO:0090090|negative regulation of canonical Wnt signaling pathway;GO:0045668|negative regulation of osteoblast differentiation;GO:0045780|positive regulation of bone resorption;GO:0045600|positive regulation of fat cell differentiation;GO:0045672|positive regulation of osteoclast differentiation;GO:0043462|regulatio…	GO:0005783|endoplasmic reticulum;GO:0016021|integral component of membrane;	.	.	.
gene18250	273	1199	323	375.068	257	266	57	3.61048	1.85219	0.0225006	0.551636	up	yes	RIPK2	protein_coding	chrNC_037341.1:73896444-73936454:-	gi|528976447|ref|XP_005215727.1|	2687	0	PREDICTED: receptor-interacting serine/threonine-protein kinase 2 isoform X1 [Bos taurus]	gi|741950783|ref|XM_005215670.2|	2990	0	PREDICTED: Bos taurus receptor interacting serine/threonine kinase 2 (RIPK2), transcript variant X1, mRNA	Q3SZJ2	1021	0	Receptor-interacting serine/threonine-protein kinase 2	.	.	.	.	pfam00069	Pkinase	Protein kinase domain.	GO:0002250|adaptive immune response;GO:0006915|apoptotic process;GO:0071225|cellular response to muramyl dipeptide;GO:0007249|I-kappaB kinase/NF-kappaB signaling;GO:0006954|inflammatory response;GO:0045087|innate immune response;GO:0000165|MAPK cascade;GO:0070431|nucleotide-binding oligomerization domain containing 2 signaling pathway;GO:0043065|positive regulation of apoptotic process;GO:0032755…	GO:0005737|cytoplasm;GO:0005856|cytoskeleton;GO:0032991|macromolecular complex;GO:0031982|vesicle;	GO:0005524|ATP binding;GO:0004715|non-membrane spanning protein tyrosine kinase activity;GO:0004674|protein serine/threonine kinase activity;	K08846	RIPK2; receptor-interacting serine/threonine-protein kinase 2 [EC:2.7.11.1]
gene18260	739	603	580	493.356	512	473	169	1.98473	0.988942	0.0487644	0.718223	up	yes	CNGB3	protein_coding	chrNC_037341.1:75914395-76103542:+	gi|296480446|tpg|DAA22561.1|	4049	0	TPA: cyclic nucleotide gated channel beta 3-like [Bos taurus]	gi|555952300|ref|XM_005888278.1|	2268	0	PREDICTED: Bos mutus cyclic nucleotide gated channel beta 3 (CNGB3), mRNA	Q8MJD7	1271	0	Cyclic nucleotide-gated cation channel beta-3	.	.	.	.	pfam00520	Ion_trans	Ion transport protein. This family contains Sodium, Potassium, Calcium ion channels. This family is 6 transmembrane helices in which the last two helices flank a loop which determines ion selectivity. In some sub-families (e.g. Na channels) the domain is repeated four times, whereas in others (e.g. K channels) the protein forms as a tetramer in the membrane. A bacterial structure of the protein i…	GO:0042391|regulation of membrane potential;GO:0050896|response to stimulus;GO:0007601|visual perception;	GO:0005887|integral component of plasma membrane;	GO:0030553|cGMP binding;GO:0005221|intracellular cyclic nucleotide activated cation channel activity;GO:0005249|voltage-gated potassium channel activity;	K04953	CNGB3; cyclic nucleotide gated channel beta 3
gene18285	0	0	0	23.3722	19	0	101	0.00403396	-7.95359	0.00441792	0.272657	down	yes	LOC518422	protein_coding	chrNC_037341.1:77499791-77515737:-	gi|528914976|ref|XP_005192657.1|	2321	0	PREDICTED: solute carrier family 7 member 13 isoform X1 [Bos taurus]	gi|741889942|ref|XM_005192600.2|	2230	0	PREDICTED: Bos taurus solute carrier family 7 member 13 (LOC518422), transcript variant X1, mRNA	Q91WN3	466	5e-155	Solute carrier family 7 member 13	BS_ykbA	111	3e-25	COG0531	pfam13520	AA_permease_2	Amino acid permease.	.	GO:0005887|integral component of plasma membrane;	GO:0015297|antiporter activity;GO:0015179|L-amino acid transmembrane transporter activity;	K13870	SLC7A13, AGT1; solute carrier family 7 (L-type amino acid transporter), member 13
gene18364	453	152	259	726.018	594	544	2047	0.255539	-1.96838	0.0302603	0.614881	down	yes	ANKRD49	protein_coding	chrNC_037342.1:1508825-1526909:+	gi|62460624|ref|NP_001014965.1|	1204	8e-158	ankyrin repeat domain-containing protein 49 [Bos taurus]	gi|742183466|ref|XM_010855146.1|	2187	0	PREDICTED: Bison bison bison ankyrin repeat domain 49 (ANKRD49), transcript variant X1, mRNA	Q5EA33	468	3e-159	Ankyrin repeat domain-containing protein 49	all2748	67.4	5e-11	COG0666	pfam12796	Ank_2	Ankyrin repeats (3 copies).	GO:0030154|cell differentiation;GO:0045893|positive regulation of transcription, DNA-templated;GO:0007283|spermatogenesis;	GO:0005634|nucleus;	.	.	.
gene1837	71	138	34	43.9604	28	9	0	8.38235	3.06736	0.0169374	0.506373	up	yes	NMI	protein_coding	chrNC_037329.1:44825911-44846381:+	gi|528939145|ref|XP_005202486.1|	1528	0	PREDICTED: N-myc-interactor isoform X1 [Bos taurus]	gi|982913465|ref|XM_015475259.1|	1879	0	PREDICTED: Bos taurus N-myc and STAT interactor (NMI), transcript variant X2, mRNA	Q3ZCL3	591	0	N-myc-interactor	.	.	.	.	pfam07292	NID	Nmi/IFP 35 domain (NID). This family represents a domain of approximately 90 residues that is tandemly repeated within interferon-induced 35 kDa protein (IFP 35) and the homologous N-myc-interactor (Nmi). This domain mediates Nmi-Nmi protein interactions and subcellular localisation.	GO:0060333|interferon-gamma-mediated signaling pathway;GO:0006366|transcription from RNA polymerase II promoter;	GO:0005737|cytoplasm;	GO:0003712|transcription cofactor activity;	.	.
gene18386	380	746	2047	605.017	0	51	0	79.5307	6.31344	0.000415165	0.0815981	up	yes	MMP12	protein_coding	chrNC_037342.1:5758481-5768904:+	gi|440912886|gb|ELR62411.1|	2227	0	Macrophage metalloelastase, partial [Bos mutus]	gi|331284140|ref|NM_001206640.1|	2110	0	Bos taurus matrix metallopeptidase 12 (MMP12), mRNA	P39900	585	0	Macrophage metalloelastase	.	.	.	.	pfam00413	Peptidase_M10	Matrixin. The members of this family are enzymes that cleave peptides. These proteases require zinc for catalysis.	GO:0098586|cellular response to virus;GO:0030574|collagen catabolic process;GO:0022617|extracellular matrix disassembly;GO:0000122|negative regulation of transcription from RNA polymerase II promoter;GO:0060339|negative regulation of type I interferon-mediated signaling pathway;GO:0060054|positive regulation of epithelial cell proliferation involved in wound healing;GO:1902741|positive regulation…	GO:0005737|cytoplasm;GO:0031012|extracellular matrix;GO:0005576|extracellular region;GO:0005615|extracellular space;GO:0005634|nucleus;	GO:0005509|calcium ion binding;GO:0005518|collagen binding;GO:0001047|core promoter binding;GO:0004175|endopeptidase activity;GO:0004222|metalloendopeptidase activity;GO:0043565|sequence-specific DNA binding;GO:0004252|serine-type endopeptidase activity;GO:0008270|zinc ion binding;	K01413	MMP12; matrix metalloproteinase-12 (macrophage elastase) [EC:3.4.24.65]
gene1848	1433	4429	1741	1792.43	1793	1001	809	2.39744	1.26149	0.0360777	0.658671	up	yes	KIF5C	protein_coding	chrNC_037329.1:47209453-47368948:-	gi|528939217|ref|XP_005202522.1|	4478	0	PREDICTED: kinesin heavy chain isoform 5C isoform X1 [Bos taurus]	gi|982913552|ref|XM_005202465.3|	7035	0	PREDICTED: Bos taurus kinesin family member 5C (KIF5C), transcript variant X1, mRNA	O60282	1713	0	Kinesin heavy chain isoform 5C	SPAC1834.07	317	2e-92	COG5059	pfam00225	Kinesin	Kinesin motor domain.	GO:0007411|axon guidance;GO:0030705|cytoskeleton-dependent intracellular transport;GO:0007018|microtubule-based movement;GO:0008045|motor neuron axon guidance;GO:0051028|mRNA transport;GO:0006996|organelle organization;GO:0008104|protein localization;	GO:0044295|axonal growth cone;GO:0035253|ciliary rootlet;GO:0005737|cytoplasm;GO:0030425|dendrite;GO:0005871|kinesin complex;GO:0005874|microtubule;GO:0043025|neuronal cell body;	GO:0005524|ATP binding;GO:0008574|ATP-dependent microtubule motor activity, plus-end-directed;GO:0008017|microtubule binding;GO:0003777|microtubule motor activity;	K10396	KIF5; kinesin family member 5
gene18528	293	5806	473	1049.13	11	69	8	78.9084	6.30211	4.63514e-07	0.000474671	up	yes	C15H11orf34	protein_coding	chrNC_037342.1:22642076-22654185:-	gi|440894842|gb|ELR47180.1|	926	2e-119	Placenta-expressed transcript 1 protein, partial [Bos mutus]	gi|146186599|gb|BC140681.1|	1451	0	Bos taurus chromosome 11 open reading frame 34 ortholog, mRNA (cDNA clone IMAGE:8387423), partial cds	A5D7U1	337	1e-111	Placenta-expressed transcript 1 protein	.	.	.	.	pfam02014	Reeler	Reeler domain.	GO:0030154|cell differentiation;GO:0001953|negative regulation of cell-matrix adhesion;GO:0030335|positive regulation of cell migration;GO:0035313|wound healing, spreading of epidermal cells;	GO:0016324|apical plasma membrane;GO:0009897|external side of plasma membrane;GO:0016021|integral component of membrane;	.	.	.
gene18555	0	0	0	28.3851	44	34	87	0.0033242	-8.23278	2.92489e-06	0.00206034	down	yes	NXPE4	protein_coding	chrNC_037342.1:25082308-25098177:-	gi|982945540|ref|XP_015330101.1|	2871	0	PREDICTED: protein FAM55D isoform X1 [Bos taurus]	gi|942043835|ref|XM_014477044.1|	3161	0	PREDICTED: Bos mutus NXPE family member 4 (LOC102279342), transcript variant X2, mRNA	Q6UWF7	874	0	NXPE family member 4	.	.	.	.	pfam06312	Neurexophilin	Neurexophilin. This family consists of mammalian neurexophilin proteins. Mammalian brains contain four different neurexophilin proteins. Neurexophilins form a family of related glycoproteins that are proteolytically processed after synthesis and bind to alpha-neurexins. The structure and characteristics of neurexophilins indicate that they function as neuropeptides that may signal via alpha-neure…	.	GO:0070062|extracellular exosome;	.	.	.
gene18556	5	1	0	13.831	59	12	20	0.0743215	-3.75008	0.0134088	0.459949	down	yes	LOC112441611	lncRNA	chrNC_037342.1:25085676-25097561:+	.	.	.	.	gi|850489648|gb|CP011900.1|	1065	0	Ovis canadensis canadensis isolate 43U chromosome 15 sequence	.	.	.	.	.	.	.	.	pfam05231	MASE1	MASE1. Predicted integral membrane sensory domain found in histidine kinases, diguanylate cyclases and other bacterial signaling proteins. This entry also includes members of the 8 transmembrane UhpB type (8TMR-UT) domain family.	.	.	.	.	.
gene1858	291	295	183	438.037	789	392	759	0.416237	-1.26452	0.0294832	0.608123	down	yes	ACVR2A	protein_coding	chrNC_037329.1:48279645-48374634:-	gi|281353901|gb|EFB29485.1|	2635	0	hypothetical protein PANDA_012344, partial [Ailuropoda melanoleuca]	gi|147899459|ref|NM_174227.3|	4395	0	Bos taurus activin A receptor type IIA (ACVR2A), mRNA	Q28043	965	0	Activin receptor type-2A	.	.	.	.	pfam00069	Pkinase	Protein kinase domain.	GO:0009952|anterior/posterior pattern specification;GO:0030509|BMP signaling pathway;GO:0007368|determination of left/right symmetry;GO:0048706|embryonic skeletal system development;GO:0001702|gastrulation with mouth forming second;GO:0007498|mesoderm development;GO:0043084|penile erection;GO:0032927|positive regulation of activin receptor signaling pathway;GO:0030501|positive regulation of bone …	GO:0009986|cell surface;GO:0005737|cytoplasm;GO:0034673|inhibin-betaglycan-ActRII complex;GO:0016021|integral component of membrane;GO:0043235|receptor complex;	GO:0048185|activin binding;GO:0017002|activin-activated receptor activity;GO:0005524|ATP binding;GO:0098821|BMP receptor activity;GO:0015026|coreceptor activity;GO:0019838|growth factor binding;GO:0034711|inhibin binding;GO:0046872|metal ion binding;GO:0030165|PDZ domain binding;GO:0043621|protein self-association;	K04670	ACVR2A; activin receptor type-2A [EC:2.7.11.30]
gene18648	1	0	0	11.4043	12	0	47	0.0163484	-5.93471	0.0262901	0.580994	down	yes	LOC101903835	protein_coding	chrNC_037342.1:30035636-30045616:+	.	.	.	.	gi|965976087|ref|XR_001020769.2|	334	5e-173	PREDICTED: Ovis aries uncharacterized LOC105602205 (LOC105602205), transcript variant X1, ncRNA	.	.	.	.	.	.	.	.	pfam12300	DUF3628	Protein of unknown function (DUF3628). This domain family is found in bacteria, and is typically between 153 and 183 amino acids in length. The family is found in association with pfam00270, pfam00271.	.	.	.	.	.
gene18654	63	61	42	31.5355	11	13	2	7.56346	2.91905	0.00084416	0.121501	up	yes	OAF	protein_coding	chrNC_037342.1:30783591-30802846:+	gi|594040809|ref|XP_006044962.1|	1493	0	PREDICTED: LOW QUALITY PROTEIN: out at first protein homolog [Bubalus bubalis]	gi|982995082|ref|XM_592427.6|	2151	0	PREDICTED: Bos taurus out at first homolog (OAF), mRNA	.	.	.	.	.	.	.	.	pfam14941	OAF	Transcriptional regulator, Out at first. This family of proteins is found in eukaryotes. Proteins in this family are typically between 198 and 332 amino acids in length. The domains in this family vary in length from 239 to 242 amino acids. The gene, OAF (out at first), which encodes this protein, has a promoter which may help mediate regulation of neighbouring genes. An alternative name for this…	.	.	.	.	.
gene18713	56	79	20	31.5803	17	11	14	3.85606	1.94713	0.0213188	0.542796	up	yes	SOX6	protein_coding	chrNC_037342.1:35834420-36548505:+	gi|803265051|ref|XP_011992261.1|	3887	0	PREDICTED: transcription factor SOX-6 isoform X21 [Ovis aries musimon]	gi|982945875|ref|XM_015474667.1|	8977	0	PREDICTED: Bos taurus SRY-box 6 (SOX6), transcript variant X9, mRNA	P35712	1426	0	Transcription factor SOX-6	.	.	.	.	pfam00505	HMG_box	HMG (high mobility group) box.	GO:0048708|astrocyte differentiation;GO:0055007|cardiac muscle cell differentiation;GO:0051216|cartilage development;GO:0000902|cell morphogenesis;GO:0071560|cellular response to transforming growth factor beta stimulus;GO:0048821|erythrocyte development;GO:0016458|gene silencing;GO:0001701|in utero embryonic development;GO:0007517|muscle organ development;GO:2000726|negative regulation of cardia…	GO:0005654|nucleoplasm;GO:0005634|nucleus;	GO:0003677|DNA binding;GO:0003700|transcription factor activity, sequence-specific DNA binding;GO:0046982|protein heterodimerization activity;GO:0000978|RNA polymerase II core promoter proximal region sequence-specific DNA binding;GO:0000981|RNA polymerase II transcription factor activity, sequence-specific DNA binding;GO:0001078|transcriptional repressor activity, RNA polymerase II core promoter…	K09269	SOX5_6_13; transcription factor SOX5/6/13 (SOX group D)
gene18731	11	9	21	7.74087	0	2	0	24.6145	4.62144	0.0196826	0.530064	up	yes	LOC104974239	pseudogene	chrNC_037342.1:38479558-38482713:-	gi|821389207|ref|XP_012387795.1|	445	1e-76	PREDICTED: pyruvate dehydrogenase E1 component subunit beta, mitochondrial isoform X2 [Orcinus orca]	gi|850489648|gb|CP011900.1|	2310	0	Ovis canadensis canadensis isolate 43U chromosome 15 sequence	P11177	194	9e-69	Pyruvate dehydrogenase E1 component subunit beta, mitochondrial	YBR221c	130	3e-46	COG0022	pfam02780	Transketolase_C	Transketolase, C-terminal domain. The C-terminal domain of transketolase has been proposed as a regulatory molecule binding site.	GO:0006086|acetyl-CoA biosynthetic process from pyruvate;GO:0006006|glucose metabolic process;GO:0061732|mitochondrial acetyl-CoA biosynthetic process from pyruvate;GO:0006099|tricarboxylic acid cycle;	GO:0005759|mitochondrial matrix;GO:0005739|mitochondrion;GO:0005654|nucleoplasm;GO:0005634|nucleus;GO:0045254|pyruvate dehydrogenase complex;	GO:0004739|pyruvate dehydrogenase (acetyl-transferring) activity;GO:0004738|pyruvate dehydrogenase activity;	K00162	PDHB, pdhB; pyruvate dehydrogenase E1 component beta subunit [EC:1.2.4.1]
gene18790	80	14	60	132.843	252	149	259	0.255704	-1.96746	0.0227816	0.553138	down	yes	SCUBE2	protein_coding	chrNC_037342.1:43500153-43571859:+	gi|528915352|ref|XP_005194667.1|	5404	0	PREDICTED: signal peptide, CUB and EGF-like domain-containing protein 2 isoform X1 [Bos taurus]	gi|741890395|ref|XM_005194610.2|	6789	0	PREDICTED: Bos taurus signal peptide, CUB domain and EGF like domain containing 2 (SCUBE2), transcript variant X1, mRNA	Q9NQ36	1856	0	Signal peptide, CUB and EGF-like domain-containing protein 2	.	.	.	.	pfam00431	CUB	CUB domain.	GO:0030154|cell differentiation;GO:0007275|multicellular organismal development;GO:0007165|signal transduction;	GO:0009986|cell surface;GO:0005576|extracellular region;GO:0005615|extracellular space;	GO:0005509|calcium ion binding;GO:0008289|lipid binding;	.	.
gene18809	12	11	7	31.1609	141	45	14	0.191364	-2.38561	0.0150602	0.482695	down	yes	TUB	protein_coding	chrNC_037342.1:44432494-44457939:-	gi|300793647|ref|NP_001179089.1|	2169	0	tubby protein homolog [Bos taurus]	gi|594054858|ref|XM_006051616.1|	5234	0	PREDICTED: Bubalus bubalis tubby bipartite transcription factor (TUB), mRNA	P50607	781	0	Tubby protein homolog	.	.	.	.	pfam01167	Tub	Tub family.	GO:0006910|phagocytosis, recognition;GO:0045494|photoreceptor cell maintenance;GO:0050766|positive regulation of phagocytosis;GO:1903546|protein localization to photoreceptor outer segment;GO:0097500|receptor localization to nonmotile primary cilium;GO:0009725|response to hormone;GO:0060041|retina development in camera-type eye;GO:0007605|sensory perception of sound;	GO:0005929|cilium;GO:0005737|cytoplasm;GO:0005829|cytosol;GO:0005576|extracellular region;GO:0005634|nucleus;GO:0005886|plasma membrane;	GO:0035091|phosphatidylinositol binding;GO:0044877|macromolecular complex binding;	.	.
gene18842	0	0	0	4.03752	6	7	11	0.0234036	-5.41713	0.0428205	NA	down	yes	LOC112441630	lncRNA	chrNC_037342.1:45652028-45655276:+	.	.	.	.	gi|965977983|ref|XR_001435800.1|	245	7e-124	PREDICTED: Ovis aries uncharacterized LOC101107042 (LOC101107042), ncRNA	.	.	.	.	.	.	.	.	pfam14093	DUF4271	Domain of unknown function (DUF4271). This family of integral membrane proteins is functionally uncharacterized. This family of proteins is found in bacteria. Proteins in this family are typically between 221 and 326 amino acids in length.	.	.	.	.	.
gene1888	919	649	422	2513.42	1905	1527	8286	0.151518	-2.72244	0.00345916	0.248073	down	yes	SPOPL	protein_coding	chrNC_037329.1:58559696-58612739:-	gi|965921800|ref|XP_014948918.1|	2173	0	PREDICTED: speckle-type POZ protein-like isoform X3 [Ovis aries]	gi|982977430|ref|XM_588022.7|	5736	0	PREDICTED: Bos taurus speckle type POZ protein like (SPOPL), transcript variant X1, mRNA	Q6IQ16	761	0	Speckle-type POZ protein-like	.	.	.	.	pfam00651	BTB	BTB/POZ domain. The BTB (for BR-C, ttk and bab) or POZ (for Pox virus and Zinc finger) domain is present near the N-terminus of a fraction of zinc finger (pfam00096) proteins and in proteins that contain the pfam01344 motif such as Kelch and a family of pox virus proteins. The BTB/POZ domain mediates homomeric dimerization and in some instances heteromeric dimerization. The structure of the dimer…	GO:0031397|negative regulation of protein ubiquitination;GO:0043161|proteasome-mediated ubiquitin-dependent protein catabolic process;GO:0016567|protein ubiquitination;GO:0030162|regulation of proteolysis;	GO:0031463|Cul3-RING ubiquitin ligase complex;GO:0005737|cytoplasm;GO:0005634|nucleus;GO:0019005|SCF ubiquitin ligase complex;	GO:0031625|ubiquitin protein ligase binding;	K10523	SPOP; speckle-type POZ protein
gene18881	0	0	0	6.1314	10	28	4	0.0153407	-6.02649	0.0138045	0.462136	down	yes	DNHD1	protein_coding	chrNC_037342.1:46489290-46551964:-	gi|982946149|ref|XP_015330206.1|	22120	0	PREDICTED: LOW QUALITY PROTEIN: dynein heavy chain domain-containing protein 1 [Bos taurus]	gi|982995245|ref|XM_015466531.1|	14373	0	PREDICTED: Bos taurus dynein heavy chain domain 1 (DNHD1), mRNA	Q96M86	6027	0	Dynein heavy chain domain-containing protein 1	YKR054c	102	5e-20	COG5245	pfam08393	DHC_N2	Dynein heavy chain, N-terminal region 2. Dyneins are described as motor proteins of eukaryotic cells, as they can convert energy derived from the hydrolysis of ATP to force and movement along cytoskeletal polymers, such as microtubules. This region is found C-terminal to the dynein heavy chain N-terminal region 1 (pfam08385) in many members of this family. No functions seem to have been attribute…	GO:0003341|cilium movement;GO:0036159|inner dynein arm assembly;	GO:0070062|extracellular exosome;GO:0036156|inner dynein arm;	GO:0005524|ATP binding;GO:0008569|ATP-dependent microtubule motor activity, minus-end-directed;GO:0045505|dynein intermediate chain binding;GO:0045503|dynein light chain binding;GO:0051959|dynein light intermediate chain binding;	.	.
gene18891	3	27	10	6.68745	0	0	0	78.9272	6.30245	0.00997062	0.407158	up	yes	CAVIN3	protein_coding	chrNC_037342.1:46710950-46712570:+	gi|134085797|ref|NP_001076870.1|	771	6e-98	protein kinase C delta-binding protein [Bos taurus]	gi|134085796|ref|NM_001083401.1|	1038	0	Bos taurus protein kinase C, delta binding protein (PRKCDBP), mRNA	A4FV37	301	2e-99	Caveolae-associated protein 3	.	.	.	.	pfam15237	PTRF_SDPR	PTRF/SDPR family. This family of proteins includes muscle-related coiled-coil protein (MURC), protein kinase C delta-binding protein (PRKCDBP), polymerase I and transcript release factor (PTRF) and serum deprivation-response protein (SDPR). MURC activates the Rho/ROCK pathway. PRKCDBP appears to act as an immune potentiator. PTRF is involved in caveolae formation and function. SDPR is involved in…	GO:0032922|circadian regulation of gene expression;GO:0030866|cortical actin cytoskeleton organization;GO:1901003|negative regulation of fermentation;GO:0051898|negative regulation of protein kinase B signaling;GO:0070374|positive regulation of ERK1 and ERK2 cascade;	GO:0005901|caveola;GO:0005737|cytoplasm;GO:0005829|cytosol;GO:0032991|macromolecular complex;	GO:0005080|protein kinase C binding;	.	.
gene19157	12	60	1	11.7227	0	0	2	29.8321	4.89879	0.0274296	0.593758	up	yes	LOC112441493	protein_coding	chrNC_037342.1:50380869-50405918:-	gi|742078721|ref|XP_010840265.1|	1610	0	PREDICTED: olfactory receptor 51E1 isoform X2 [Bison bison bison]	gi|742078722|ref|XM_010841973.1|	3793	0	PREDICTED: Bison bison bison olfactory receptor 51E1 (LOC104990056), transcript variant X3, mRNA	Q8TCB6	565	0	Olfactory receptor 51E1	.	.	.	.	pfam00001	7tm_1	7 transmembrane receptor (rhodopsin family). This family contains, amongst other G-protein-coupled receptors (GCPRs), members of the opsin family, which have been considered to be typical members of the rhodopsin superfamily. They share several motifs, mainly the seven transmembrane helices, GCPRs of the rhodopsin superfamily. All opsins bind a chromophore, such as 11-cis-retinal. The function of…	GO:0007165|signal transduction;	GO:0016021|integral component of membrane;GO:0005886|plasma membrane;	GO:0004930|G-protein coupled receptor activity;GO:0004984|olfactory receptor activity;	K04257	OLFR; olfactory receptor
gene19196	22	27	0	7.85296	1	1	0	26.8156	4.745	0.0394785	0.685108	up	yes	LOC101904526	pseudogene	chrNC_037342.1:50982682-50985203:-	gi|585195127|ref|XP_006748727.1|	441	2e-46	PREDICTED: transcriptional enhancer factor TEF-4-like [Leptonychotes weddellii]	gi|850489648|gb|CP011900.1|	1877	0	Ovis canadensis canadensis isolate 43U chromosome 15 sequence	Q15562	215	8e-68	Transcriptional enhancer factor TEF-4	.	.	.	.	pfam01285	TEA	TEA/ATTS domain family.	GO:0071300|cellular response to retinoic acid;GO:0003143|embryonic heart tube morphogenesis;GO:0048568|embryonic organ development;GO:0035329|hippo signaling;GO:0048368|lateral mesoderm development;GO:0060548|negative regulation of cell death;GO:0001843|neural tube closure;GO:0030903|notochord development;GO:0048339|paraxial mesoderm development;GO:0045944|positive regulation of transcription fro…	GO:0005829|cytosol;GO:0043231|intracellular membrane-bounded organelle;GO:0005654|nucleoplasm;GO:0005634|nucleus;GO:0071149|TEAD-2-YAP complex;	GO:0003700|transcription factor activity, sequence-specific DNA binding;GO:0046982|protein heterodimerization activity;GO:0000981|RNA polymerase II transcription factor activity, sequence-specific DNA binding;GO:0001085|RNA polymerase II transcription factor binding;GO:0043565|sequence-specific DNA binding;GO:0001223|transcription coactivator binding;GO:0003705|transcription factor activity, RNA …	K09448	TEAD; transcriptional enhancer factor
gene1920	0	58	71	23.6025	0	0	0	278.362	8.12082	0.00233714	0.206867	up	yes	ACMSD	protein_coding	chrNC_037329.1:62363200-62424582:-	gi|115496732|ref|NP_001069162.1|	1607	0	2-amino-3-carboxymuconate-6-semialdehyde decarboxylase [Bos taurus]	gi|982913860|ref|XM_015475769.1|	1644	0	PREDICTED: Bos taurus aminocarboxymuconate semialdehyde decarboxylase (ACMSD), transcript variant X3, mRNA	Q0II68	623	0	2-amino-3-carboxymuconate-6-semialdehyde decarboxylase	slr0619	128	6e-32	COG2159	pfam04909	Amidohydro_2	Amidohydrolase. These proteins are amidohydrolases that are related to pfam01979.	GO:0051259|protein oligomerization;	GO:0005829|cytosol;	GO:0001760|aminocarboxymuconate-semialdehyde decarboxylase activity;GO:0016831|carboxy-lyase activity;GO:0016787|hydrolase activity;GO:0008270|zinc ion binding;	K03392	ACMSD; aminocarboxymuconate-semialdehyde decarboxylase [EC:4.1.1.45]
gene19215	220	140	97	241.691	514	401	221	0.458533	-1.1249	0.025957	0.578557	down	yes	TRPC2	protein_coding	chrNC_037342.1:51515409-51553384:-	gi|931716845|ref|NP_776902.3|	6077	0	short transient receptor potential channel 2 homolog [Bos taurus]	gi|931716844|ref|NM_174477.4|	4151	0	Bos taurus transient receptor potential channel 2 (TRPC2), mRNA	Q9R283	1793	0	Short transient receptor potential channel 2	.	.	.	.	pfam08344	TRP_2	Transient receptor ion channel II. This domain is found in the transient receptor ion channel (Trp) family of proteins. There is strong evidence that Trp proteins are structural elements of calcium-ion entry channels activated by G protein-coupled receptors. This domain does not tend to appear with the TRP domain (pfam06011) but is often found to the C-terminus of Ankyrin repeats (pfam00023).	GO:0006828|manganese ion transport;GO:0051480|cytosolic calcium ion homeostasis;GO:0007338|single fertilization;GO:0000012|single strand break repair;	GO:0005887|integral component of plasma membrane;GO:0005634|nucleus;	GO:0003684|damaged DNA binding;GO:0015279|store-operated calcium channel activity;	.	.
gene19218	67	42	96	142.782	400	106	207	0.346373	-1.5296	0.0460056	0.71497	down	yes	IL18BP	protein_coding	chrNC_037342.1:51639396-51642293:+	gi|528977953|ref|XP_002693478.2|	1625	0	PREDICTED: interleukin-18-binding protein [Bos taurus]	gi|982995515|ref|XM_869739.7|	1704	0	PREDICTED: Bos taurus interleukin 18 binding protein (IL18BP), mRNA	O95998	249	3e-77	Interleukin-18-binding protein	.	.	.	.	pfam05566	Pox_vIL-18BP	Orthopoxvirus interleukin 18 binding protein. Interleukin-18 (IL-18) is a proinflammatory cytokine that plays a key role in the activation of natural killer and T helper 1 cell responses principally by inducing interferon-gamma (IFN-gamma). Several poxvirus genes encode proteins with sequence similarity to IL-18BPs. It has been shown that vaccinia, ectromelia and cowpox viruses secrete from infec…	GO:0071345|cellular response to cytokine stimulus;GO:0070301|cellular response to hydrogen peroxide;GO:0071356|cellular response to tumor necrosis factor;GO:0035655|interleukin-18-mediated signaling pathway;GO:0032496|response to lipopolysaccharide;GO:0042088|T-helper 1 type immune response;	GO:0070062|extracellular exosome;GO:0005576|extracellular region;GO:0005615|extracellular space;	GO:0042007|interleukin-18 binding;GO:0048019|receptor antagonist activity;	.	.
gene19225	1673	794	368	1641.64	2422	2358	2629	0.38896	-1.36231	0.0414446	0.695618	down	yes	FOLR1	protein_coding	chrNC_037342.1:51793458-51804318:+	gi|594082334|ref|XP_006064768.1|	1260	3e-172	PREDICTED: folate receptor alpha-like [Bubalus bubalis]	gi|330864671|ref|NM_001206532.1|	975	0	Bos taurus folate receptor 1 (adult) (FOLR1), mRNA	P02702	390	6e-135	Folate receptor alpha	.	.	.	.	pfam03024	Folate_rec	Folate receptor family. This family includes the folate receptor which binds to folate and reduced folic acid derivatives and mediates delivery of 5-methyltetrahydrofolate to the interior of cells. These proteins are attached to the membrane by a GPI-anchor. The proteins contain 16 conserved cysteines that form eight disulphide bridges.	GO:1904447|folic acid import into cell;GO:0015884|folic acid transport;	GO:0031362|anchored component of external side of plasma membrane;GO:0016324|apical plasma membrane;GO:0030136|clathrin-coated vesicle;GO:0005768|endosome;GO:0005576|extracellular region;	GO:0005542|folic acid binding;GO:0061714|folic acid receptor activity;	K13649	FOLR; folate receptor
gene19243	61	61	85	235.848	160	55	824	0.183054	-2.44966	0.0301518	0.613726	down	yes	RELT	protein_coding	chrNC_037342.1:52862861-52880888:+	gi|528915694|ref|XP_582052.5|	1575	0	PREDICTED: tumor necrosis factor receptor superfamily member 19L [Bos taurus]	gi|982995530|ref|XM_005194658.2|	2434	0	PREDICTED: Bos taurus RELT tumor necrosis factor receptor (RELT), transcript variant X2, mRNA	Q9N092	508	3e-165	Tumor necrosis factor receptor superfamily member 19L	.	.	.	.	pfam12606	RELT	tumor necrosis factor receptor superfamily member 19. This family of proteins is found in bacteria and eukaryotes. Proteins in this family are typically between 49 and 288 amino acids in length. There are two completely conserved residues (K and Y) that may be functionally important. The members of tumor necrosis factor receptor (TNFR) superfamily have been designated as the "guardians of the imm…	.	GO:0005737|cytoplasm;GO:0016021|integral component of membrane;GO:0005886|plasma membrane;	.	K05156	TNFRSF19L, RELT; tumor necrosis factor receptor superfamily member 19-like
gene19248	30	26	9	70.122	83	37	212	0.17793	-2.49062	0.0145233	0.472176	down	yes	LOC101902288	pseudogene	chrNC_037342.1:53217833-53221852:-	gi|602679302|ref|XP_007445963.1|	511	1e-53	PREDICTED: zeta-crystallin-like [Lipotes vexillifer]	gi|850489648|gb|CP011900.1|	1665	0	Ovis canadensis canadensis isolate 43U chromosome 15 sequence	O97764	181	2e-48	Zeta-crystallin	.	.	.	.	pfam10277	Frag1	Frag1/DRAM/Sfk1 family. This family includes Frag1, DRAM and Sfk1 proteins. Frag1 (FGF receptor activating protein 1) is a protein that is conserved from fungi to humans. There are four potential iso-prenylation sites throughout the peptide, viz CILW, CIIW and CIGL. Frag1 is a membrane-spanning protein that is ubiquitously expressed in adult tissues suggesting an important cellular function. Dram…	GO:0051289|protein homotetramerization;GO:0042178|xenobiotic catabolic process;	GO:0005829|cytosol;	GO:0003677|DNA binding;GO:0003730|mRNA 3'-UTR binding;GO:0050661|NADP binding;GO:0070402|NADPH binding;GO:0003960|NADPH:quinone reductase activity;GO:0008270|zinc ion binding;	K00344	qor, CRYZ; NADPH2:quinone reductase [EC:1.6.5.5]
gene19267	102	161	63	189.874	594	170	197	0.394694	-1.34119	0.0410006	0.693155	down	yes	LIPT2	protein_coding	chrNC_037342.1:53838026-53839967:-	gi|329664192|ref|NP_001192873.1|	1044	8e-138	putative lipoyltransferase 2, mitochondrial [Bos taurus]	gi|999808828|ref|NM_001205944.2|	1413	0	Bos taurus lipoyl(octanoyl) transferase 2 (putative) (LIPT2), mRNA	A6NK58	320	3e-105	Putative lipoyltransferase 2, mitochondrial	SPAC4F10.05c	123	2e-31	COG0321	pfam03099	BPL_LplA_LipB	Biotin/lipoate A/B protein ligase family. This family includes biotin protein ligase, lipoate-protein ligase A and B. Biotin is covalently attached at the active site of certain enzymes that transfer carbon dioxide from bicarbonate to organic acids to form cellular metabolites. Biotin protein ligase (BPL) is the enzyme responsible for attaching biotin to a specific lysine at the active site of bi…	GO:0034641|cellular nitrogen compound metabolic process;GO:2000376|positive regulation of oxygen metabolic process;GO:0009249|protein lipoylation;	GO:0005759|mitochondrial matrix;GO:0005739|mitochondrion;	GO:0016874|ligase activity;GO:0033819|lipoyl(octanoyl) transferase activity;	K03801	lipB; lipoyl(octanoyl) transferase [EC:2.3.1.181]
gene19343	27	17	0	6.95038	1	0	0	41.4612	5.37369	0.0492005	0.718223	up	yes	LOC104974280	lncRNA	chrNC_037342.1:57882272-57911841:-	.	.	.	.	gi|850489648|gb|CP011900.1|	1024	0	Ovis canadensis canadensis isolate 43U chromosome 15 sequence	.	.	.	.	.	.	.	.	pfam04780	DUF629	Protein of unknown function (DUF629). This family represents a region of several plant proteins of unknown function. A C2H2 zinc finger is predicted in this region in some family members, but the spacing between the cysteine residues is not conserved throughout the family.	.	.	.	.	.
gene19354	8	0	0	25.7104	17	9	101	0.0518669	-4.26904	0.0285645	0.601596	down	yes	KCNA4	protein_coding	chrNC_037342.1:60728579-60736043:-	gi|296479735|tpg|DAA21850.1|	2629	0	TPA: potassium voltage-gated channel subfamily A member 4 [Bos taurus]	gi|31342183|ref|NM_174371.2|	4308	0	Bos taurus potassium channel, voltage gated shaker related subfamily A, member 4 (KCNA4), mRNA	Q05037	1011	0	Potassium voltage-gated channel subfamily A member 4	MA2034	70.9	3e-12	COG1226	pfam02214	BTB_2	BTB/POZ domain. In voltage-gated K+ channels this domain is responsible for subfamily-specific assembly of alpha-subunits into functional tetrameric channels. In KCTD1 this domain functions as a transcriptional repressor. It also mediates homomultimerization of KCTD1 and interaction of KCTD1 with the transcription factor AP-2-alpha.	GO:0071805|potassium ion transmembrane transport;GO:0051260|protein homooligomerization;GO:0034765|regulation of ion transmembrane transport;	GO:0030424|axon;GO:0016021|integral component of membrane;GO:0005887|integral component of plasma membrane;GO:0008076|voltage-gated potassium channel complex;	GO:0030955|potassium ion binding;GO:0005249|voltage-gated potassium channel activity;	.	.
gene19373	136	317	167	142.404	139	78	48	2.75392	1.46149	0.0162604	0.498004	up	yes	CCDC73	protein_coding	chrNC_037342.1:63316295-63432268:-	gi|300796278|ref|NP_001179476.1|	4960	0	coiled-coil domain-containing protein 73 [Bos taurus]	gi|300796277|ref|NM_001192547.1|	3623	0	Bos taurus coiled-coil domain containing 73 (CCDC73), mRNA	.	.	.	.	.	.	.	.	pfam02463	SMC_N	RecF/RecN/SMC N terminal domain. This domain is found at the N terminus of SMC proteins. The SMC (structural maintenance of chromosomes) superfamily proteins have ATP-binding domains at the N- and C-termini, and two extended coiled-coil domains separated by a hinge in the middle. The eukaryotic SMC proteins form two kind of heterodimers: the SMC1/SMC3 and the SMC2/SMC4 types. These heterodimers c…	.	.	.	.	.
gene19389	1822	1113	925	2359.24	5806	1648	3757	0.378036	-1.4034	0.0274796	0.59408	down	yes	CD59	protein_coding	chrNC_037342.1:64345245-64370229:-	gi|82697317|ref|NP_001032523.1|	580	4e-68	CD59 glycoprotein precursor [Bos taurus]	gi|982946716|ref|XM_005216374.3|	1854	0	PREDICTED: Bos taurus CD59 molecule (CD59), transcript variant X1, mRNA	O62680	137	2e-36	CD59 glycoprotein	.	.	.	.	pfam00021	UPAR_LY6	u-PAR/Ly-6 domain. This extracellular disulphide bond rich domain is related to pfam00087.	GO:0001775|cell activation;GO:0007166|cell surface receptor signaling pathway;GO:0045087|innate immune response;GO:0001971|negative regulation of activation of membrane attack complex;GO:0030449|regulation of complement activation;	GO:0031225|anchored component of membrane;GO:0009986|cell surface;GO:0005576|extracellular region;GO:0005886|plasma membrane;	GO:0001848|complement binding;	K04008	CD59; CD59 antigen
gene19407	11	87	195	56.4908	9	0	0	49.9453	5.64228	0.00102552	0.134399	up	yes	CD44	protein_coding	chrNC_037342.1:65649551-65737464:+	gi|594077402|ref|XP_006062420.1|	3100	0	PREDICTED: CD44 antigen isoform X1 [Bubalus bubalis]	gi|528978299|ref|XM_005216354.1|	3037	0	PREDICTED: Bos taurus CD44 molecule (Indian blood group) (CD44), transcript variant X6, mRNA	P16070	776	0	CD44 antigen	.	.	.	.	pfam00193	Xlink	Extracellular link domain.	GO:0051216|cartilage development;GO:0098609|cell-cell adhesion;GO:0007160|cell-matrix adhesion;GO:0044344|cellular response to fibroblast growth factor stimulus;GO:0022617|extracellular matrix disassembly;GO:0030198|extracellular matrix organization;GO:0030214|hyaluronan catabolic process;GO:0060333|interferon-gamma-mediated signaling pathway;GO:0050900|leukocyte migration;GO:0070487|monocyte agg…	GO:0016324|apical plasma membrane;GO:0042995|cell projection;GO:0009986|cell surface;GO:0005829|cytosol;GO:0070062|extracellular exosome;GO:0005925|focal adhesion;GO:0005794|Golgi apparatus;GO:0005887|integral component of plasma membrane;GO:0031258|lamellipodium membrane;GO:0035692|macrophage migration inhibitory factor receptor complex;GO:0005902|microvillus;GO:0005886|plasma membrane;GO:003066…	GO:0005518|collagen binding;GO:0005540|hyaluronic acid binding;	K06256	CD44; CD44 antigen
gene1943	2468	4154	2144	6409.9	6235	3163	17887	0.296991	-1.75151	0.0471242	0.718223	down	yes	DDX18	protein_coding	chrNC_037329.1:69496259-69512921:+	gi|528900682|ref|XP_005197536.1|	3473	0	PREDICTED: ATP-dependent RNA helicase DDX18 [Bos taurus]	gi|982977489|ref|XM_005197479.3|	3912	0	PREDICTED: Bos taurus DEAD-box helicase 18 (DDX18), mRNA	Q9NVP1	1040	0	ATP-dependent RNA helicase DDX18	SPAC1F7.02c	614	0	COG0513	pfam00270	DEAD	DEAD/DEAH box helicase. Members of this family include the DEAD and DEAH box helicases. Helicases are involved in unwinding nucleic acids. The DEAD box helicases are involved in various aspects of RNA metabolizm, including nuclear transcription, pre mRNA splicing, ribosome biogenesis, nucleocytoplasmic transport, translation, RNA decay and organellar gene expression.	GO:0071392|cellular response to estradiol stimulus;GO:0010501|RNA secondary structure unwinding;	GO:0005694|chromosome;GO:0005737|cytoplasm;GO:0016020|membrane;GO:0005730|nucleolus;	GO:0005524|ATP binding;GO:0004004|ATP-dependent RNA helicase activity;GO:0003723|RNA binding;	K13179	DDX18, HAS1; ATP-dependent RNA helicase DDX18/HAS1 [EC:3.6.4.13]
gene19451	58	73	37	38.8576	24	28	19	2.57031	1.36194	0.0424608	0.701703	up	yes	TP53I11	protein_coding	chrNC_037342.1:75004237-75021831:-	gi|521028708|gb|EPQ10496.1|	867	7e-106	Tumor protein p53-inducible protein 11 [Myotis brandtii]	gi|115496423|ref|NM_001075725.1|	2464	0	Bos taurus tumor protein p53 inducible protein 11 (TP53I11), mRNA	Q0VCQ8	336	5e-107	Tumor protein p53-inducible protein 11	.	.	.	.	pfam14936	p53-inducible11	tumor protein p53-inducible protein 11. TP53 is a tumor suppressor gene, when switched on it suppresses tumor development by inducing stable growth arrest or cell apoptosis. The tumor protein TP53 inducible protein 11 encoded for by the gene TP53I11, has a protein sequence of 189 amino acids in length and 21 kDa in mass. The role of this protein is thought to negatively regulate cell proliferatio…	.	GO:0016021|integral component of membrane;	.	.	.
gene19469	209	349	236	174.672	184	96	18	3.40463	1.7675	0.0237371	0.563622	up	yes	MDK	protein_coding	chrNC_037342.1:76374900-76377926:+	gi|742134602|ref|XP_010840643.1|	903	3e-117	PREDICTED: midkine isoform X1 [Bison bison bison]	gi|982946771|ref|XM_005216403.3|	1151	0	PREDICTED: Bos taurus midkine (neurite growth-promoting factor 2) (MDK), transcript variant X2, mRNA	P21741	199	7e-61	Midkine	.	.	.	.	pfam05196	PTN_MK_N	PTN/MK heparin-binding protein family, N-terminal domain.	GO:0030325|adrenal gland development;GO:0001662|behavioral fear response;GO:0030154|cell differentiation;GO:0016477|cell migration;GO:0021681|cerebellar granular layer development;GO:0021987|cerebral cortex development;GO:0030421|defecation;GO:0021542|dentate gyrus development;GO:0043524|negative regulation of neuron apoptotic process;GO:0007399|nervous system development;GO:0007219|Notch signali…	GO:0042995|cell projection;GO:0005737|cytoplasm;GO:0005576|extracellular region;	GO:0008083|growth factor activity;GO:0008201|heparin binding;	K06828	MDK; midkine
gene19482	63	38	12	100.067	61	94	291	0.222674	-2.16699	0.035162	0.653959	down	yes	LRP4	protein_coding	chrNC_037342.1:76787303-76840799:-	gi|118150808|ref|NP_001071311.1|	9334	0	low-density lipoprotein receptor-related protein 4 precursor [Bos taurus]	gi|118150807|ref|NM_001077843.1|	5155	0	Bos taurus LDL receptor related protein 4 (LRP4), mRNA	O75096	3533	0	Low-density lipoprotein receptor-related protein 4	.	.	.	.	pfam00057	Ldl_recept_a	Low-density lipoprotein receptor domain class A.	GO:0030509|BMP signaling pathway;GO:0048813|dendrite morphogenesis;GO:0042733|embryonic digit morphogenesis;GO:0006897|endocytosis;GO:0001942|hair follicle development;GO:0001822|kidney development;GO:0060173|limb development;GO:0050771|negative regulation of axonogenesis;GO:0090090|negative regulation of canonical Wnt signaling pathway;GO:0030279|negative regulation of ossification;GO:0042475|od…	GO:0009986|cell surface;GO:0030425|dendrite;GO:0016600|flotillin complex;GO:0016021|integral component of membrane;GO:0031594|neuromuscular junction;GO:0043025|neuronal cell body;GO:0005886|plasma membrane;GO:0014069|postsynaptic density;GO:0043235|receptor complex;GO:0097060|synaptic membrane;	GO:0034185|apolipoprotein binding;GO:0005509|calcium ion binding;GO:0042803|protein homodimerization activity;GO:0030971|receptor tyrosine kinase binding;GO:0097110|scaffold protein binding;GO:0042813|Wnt-activated receptor activity;GO:0017147|Wnt-protein binding;	.	.
gene19493	88	375	174	127.62	39	95	8	5.29352	2.40423	0.0141267	0.465298	up	yes	MYBPC3	protein_coding	chrNC_037342.1:77181629-77199362:-	gi|115495853|ref|NP_001070004.1|	6345	0	myosin-binding protein C, cardiac-type [Bos taurus]	gi|402747099|ref|NM_001076536.2|	4168	0	Bos taurus myosin binding protein C, cardiac (MYBPC3), mRNA	P56741	2206	0	Myosin-binding protein C, cardiac-type	.	.	.	.	pfam07679	I-set	Immunoglobulin I-set domain.	GO:0007015|actin filament organization;GO:0060048|cardiac muscle contraction;GO:0007155|cell adhesion;GO:0006942|regulation of striated muscle contraction;GO:0045214|sarcomere organization;GO:0071688|striated muscle myosin thick filament assembly;GO:0055010|ventricular cardiac muscle tissue morphogenesis;	GO:0097512|cardiac myofibril;GO:0031430|M band;GO:0005863|striated muscle myosin thick filament;GO:0030018|Z disc;	GO:0051015|actin filament binding;GO:0042802|identical protein binding;GO:0046872|metal ion binding;GO:0051371|muscle alpha-actinin binding;GO:0032036|myosin heavy chain binding;GO:0008307|structural constituent of muscle;GO:0097493|structural molecule activity conferring elasticity;	K12568	MYBPC3; myosin-binding protein C, cardiac-type
gene19506	17	30	31	93.8632	80	23	322	0.170618	-2.55116	0.0273597	0.593004	down	yes	AGBL2	protein_coding	chrNC_037342.1:77451602-77482594:-	gi|742134860|ref|XP_010840725.1|	4392	0	PREDICTED: cytosolic carboxypeptidase 2 isoform X1 [Bison bison bison]	gi|742134859|ref|XM_010842423.1|	3568	0	PREDICTED: Bison bison bison ATP/GTP binding protein-like 2 (AGBL2), transcript variant X1, mRNA	Q5U5Z8	1374	0	Cytosolic carboxypeptidase 2	NMA1274	96.3	6e-20	COG2866	pfam00246	Peptidase_M14	Zinc carboxypeptidase.	GO:0035610|protein side chain deglutamylation;	GO:0005814|centriole;GO:0036064|ciliary basal body;GO:0005829|cytosol;	GO:0004181|metallocarboxypeptidase activity;GO:0008270|zinc ion binding;	.	.
gene19519	60	139	27	39.6224	18	8	0	10.7973	3.4326	0.00661001	0.33303	up	yes	LOC540128	protein_coding	chrNC_037342.1:77938056-77938985:+	gi|194673448|ref|XP_885855.3|	1606	0	PREDICTED: olfactory receptor 4X2 [Bos taurus]	gi|982995758|ref|XM_880762.5|	927	0	PREDICTED: Bos taurus olfactory receptor 4X2 (LOC540128), mRNA	Q8NGF9	491	4e-174	Olfactory receptor 4X2	.	.	.	.	pfam13853	7tm_4	Olfactory receptor. The members of this family are transmembrane olfactory receptors.	GO:0050907|detection of chemical stimulus involved in sensory perception;GO:0007186|G-protein coupled receptor signaling pathway;	GO:0016021|integral component of membrane;GO:0005886|plasma membrane;	GO:0004930|G-protein coupled receptor activity;GO:0004984|olfactory receptor activity;GO:0004888|transmembrane signaling receptor activity;	K04257	OLFR; olfactory receptor
gene1961	1242	2458	708	6953.35	2745	545	27868	0.115222	-3.11752	0.0170436	0.506373	down	yes	TMEM37	protein_coding	chrNC_037329.1:71236196-71242268:+	gi|77736433|ref|NP_001029916.1|	926	4e-122	voltage-dependent calcium channel gamma-like subunit [Bos taurus]	gi|402743623|ref|NM_001034744.2|	1052	0	Bos taurus transmembrane protein 37 (TMEM37), mRNA	Q8WXS4	227	2e-71	Voltage-dependent calcium channel gamma-like subunit	.	.	.	.	pfam15108	TMEM37	Voltage-dependent calcium channel gamma-like subunit protein family. This family of transmembrane proteins, TMEM37, has a role in stabilizing the calcium channel in an inactivated (closed) state. It is a subunit of the L-type calcium channels. This family of proteins are found in eukaryotes. Proteins in this family are approximately 210 amino acids in length.	GO:0034765|regulation of ion transmembrane transport;	GO:0016021|integral component of membrane;	GO:0005262|calcium channel activity;GO:0005244|voltage-gated ion channel activity;	.	.
gene19757	881	1083	791	1423.09	3524	1357	1629	0.489642	-1.0302	0.0374489	0.670525	down	yes	ZFP91	protein_coding	chrNC_037342.1:81890547-81930250:+	gi|359073660|ref|XP_002693815.2|	1596	0	PREDICTED: E3 ubiquitin-protein ligase ZFP91 isoform X1 [Bos taurus]	gi|982995887|ref|XM_015466654.1|	4947	0	PREDICTED: Bos taurus ZFP91 zinc finger protein (ZFP91), transcript variant X1, mRNA	Q96JP5	579	0	E3 ubiquitin-protein ligase ZFP91	.	.	.	.	pfam13465	zf-H2C2_2	Zinc-finger double domain.	GO:0007250|activation of NF-kappaB-inducing kinase activity;GO:0070534|protein K63-linked ubiquitination;	GO:0005730|nucleolus;GO:0005634|nucleus;	GO:0046872|metal ion binding;GO:0003676|nucleic acid binding;GO:0000981|RNA polymerase II transcription factor activity, sequence-specific DNA binding;GO:0004842|ubiquitin-protein transferase activity;	.	.
gene19764	0	0	0	8.43819	0	9	34	0.0111854	-6.48224	0.0450719	0.712136	down	yes	GAT	protein_coding	chrNC_037342.1:82088581-82118181:-	gi|982947213|ref|XP_015330450.1|	1772	0	PREDICTED: glycine N-phenylacetyltransferase isoform X1 [Bos taurus]	gi|982947212|ref|XM_015474964.1|	1484	0	PREDICTED: Bos taurus glycine-N-acyltransferase-like (GAT), transcript variant X1, mRNA	O77512	580	0	Glycine N-phenylacetyltransferase	.	.	.	.	pfam06021	Gly_acyl_tr_N	Aralkyl acyl-CoA:amino acid N-acyltransferase. This family consists of several mammalian specific aralkyl acyl-CoA:amino acid N-acyltransferase (glycine N-acyltransferase) proteins EC:2.3.1.13.	.	GO:0005739|mitochondrion;	GO:0047961|glycine N-acyltransferase activity;	K15517	GLYAL; glycine N-phenylacetyltransferase [EC:2.3.1.192]
gene19917	433	559	909	416.783	107	377	34	4.54275	2.18357	0.0184655	0.519431	up	yes	BTG2	protein_coding	chrNC_037343.1:1087346-1091478:+	gi|296479413|tpg|DAA21528.1|	1029	4e-130	TPA: B-cell translocation gene 2, anti-proliferative-like [Bos taurus]	gi|982995976|ref|XM_586687.6|	2714	0	PREDICTED: Bos taurus BTG family member 2 (BTG2), mRNA	Q04211	302	4e-95	Protein BTG2	.	.	.	.	pfam07742	BTG	BTG family.	GO:0009952|anterior/posterior pattern specification;GO:0008306|associative learning;GO:0006974|cellular response to DNA damage stimulus;GO:0021954|central nervous system neuron development;GO:0021542|dentate gyrus development;GO:0043066|negative regulation of apoptotic process;GO:0008285|negative regulation of cell proliferation;GO:2000178|negative regulation of neural precursor cell proliferatio…	.	GO:0001078|transcriptional repressor activity, RNA polymerase II core promoter proximal region sequence-specific binding;	K14443	TOB; protein Tob/BTG
gene19955	224	764	342	280.799	206	160	47	3.8672	1.95129	0.00664207	0.333207	up	yes	NUAK2	protein_coding	chrNC_037343.1:3064184-3083355:-	gi|118601792|ref|NP_001073065.1|	531	1e-63	NUAK family SNF1-like kinase 2 [Bos taurus]	gi|118601791|ref|NM_001079597.1|	1065	0	Bos taurus NUAK family, SNF1-like kinase, 2 (NUAK2), mRNA	Q9H093	188	2e-52	NUAK family SNF1-like kinase 2	.	.	.	.	pfam00069	Pkinase	Protein kinase domain.	GO:0030036|actin cytoskeleton organization;GO:0006915|apoptotic process;GO:0042149|cellular response to glucose starvation;GO:0035556|intracellular signal transduction;GO:0043066|negative regulation of apoptotic process;GO:0006468|protein phosphorylation;	GO:0005737|cytoplasm;GO:0005634|nucleus;	GO:0005524|ATP binding;GO:0000287|magnesium ion binding;GO:0004674|protein serine/threonine kinase activity;	K08800	NUAK; NUAK family, SNF1-like kinase [EC:2.7.11.1]
gene19961	0	0	0	9.73944	5	11	36	0.00970489	-6.68707	0.00412857	0.266403	down	yes	LOC112441812	lncRNA	chrNC_037343.1:3277892-3339352:-	gi|555995966|ref|XP_005909722.1|	303	1e-25	PREDICTED: major facilitator superfamily domain-containing protein 4 isoform X2 [Bos mutus]	gi|850487286|gb|CP011897.1|	1204	0	Ovis canadensis canadensis isolate 43U chromosome 12 sequence	Q6PDC8	115	5e-25	Major facilitator superfamily domain-containing protein 4A	.	.	.	.	pfam02068	Metallothio_PEC	Plant PEC family metallothionein.	.	GO:0016021|integral component of membrane;	GO:0005355|glucose transmembrane transporter activity;	.	.
gene19972	31	56	53	25.9761	12	1	0	14.9657	3.90359	0.00492825	0.288294	up	yes	LOC112441813	pseudogene	chrNC_037343.1:3754812-3755266:+	gi|594667970|ref|XP_007182030.1|	123	5e-10	PREDICTED: uncharacterized protein LOC103005834 [Balaenoptera acutorostrata scammoni]	gi|850487286|gb|CP011897.1|	251	4e-127	Ovis canadensis canadensis isolate 43U chromosome 12 sequence	Q98TF5	51.2	3e-08	60S ribosomal protein L39	.	.	.	.	pfam00832	Ribosomal_L39	Ribosomal L39 protein.	GO:0006412|translation;	GO:0022625|cytosolic large ribosomal subunit;	GO:0003723|RNA binding;GO:0003735|structural constituent of ribosome;	K02924	RP-L39e, RPL39; large subunit ribosomal protein L39e
gene20019	15	40	0	8.63929	0	1	0	51.5236	5.68716	0.0326222	0.635728	up	yes	KCNT2	protein_coding	chrNC_037343.1:6388270-6828967:+	gi|548497800|ref|XP_005690507.1|	5951	0	PREDICTED: potassium channel subfamily T member 2 isoform X1 [Capra hircus]	gi|982996122|ref|XM_015466726.1|	6234	0	PREDICTED: Bos taurus potassium channel, sodium activated subfamily T, member 2 (KCNT2), transcript variant X2, mRNA	Q6UVM3	2266	0	Potassium channel subfamily T member 2	aq_1863	65.1	1e-09	COG1226	pfam03493	BK_channel_a	Calcium-activated BK potassium channel alpha subunit.	.	GO:0008076|voltage-gated potassium channel complex;	GO:0005524|ATP binding;GO:0015269|calcium-activated potassium channel activity;GO:0005249|voltage-gated potassium channel activity;	K04947	KCNT2; potassium channel subfamily T member 2
gene20074	454	312	192	561.618	1834	508	537	0.39364	-1.34505	0.0325513	0.635728	down	yes	ESRRG	protein_coding	chrNC_037343.1:19903561-20599522:-	gi|795496982|ref|XP_011896067.1|	2307	0	PREDICTED: estrogen-related receptor gamma isoform X4 [Cercocebus atys]	gi|982996196|ref|XM_010823047.2|	5217	0	PREDICTED: Bos taurus estrogen related receptor gamma (ESRRG), transcript variant X2, mRNA	P62510	881	0	Estrogen-related receptor gamma	.	.	.	.	pfam00105	zf-C4	Zinc finger, C4 type (two domains). In nearly all cases, this is the DNA binding domain of a nuclear hormone receptor. The alignment contains two Zinc finger domains that are too dissimilar to be aligned with each other.	GO:0045893|positive regulation of transcription, DNA-templated;GO:0006355|regulation of transcription, DNA-templated;	GO:0005634|nucleus;	GO:0050682|AF-2 domain binding;GO:0003708|retinoic acid receptor activity;GO:0000977|RNA polymerase II regulatory region sequence-specific DNA binding;GO:0005496|steroid binding;GO:0003707|steroid hormone receptor activity;GO:0001228|transcriptional activator activity, RNA polymerase II transcription regulatory region sequence-specific binding;GO:0008270|zinc ion binding;	K08554	NR3B3, ESRRG; estrogen-related receptor gamma
gene20116	13	0	1	74.8405	0	17	335	0.0309778	-5.01262	0.0248286	0.572649	down	yes	FAM177B	protein_coding	chrNC_037343.1:26228348-26245453:+	gi|555983824|ref|XP_005903807.1|	803	3e-99	PREDICTED: protein FAM177B [Bos mutus]	gi|942078508|ref|XM_014480806.1|	1846	0	PREDICTED: Bos mutus family with sequence similarity 177, member B (FAM177B), transcript variant X1, mRNA	.	.	.	.	.	.	.	.	pfam14774	FAM177	FAM177 family. This family of proteins is found in eukaryotes. Proteins in this family are typically between 134 and 205 amino acids in length.	.	.	.	.	.
gene20122	76	47	0	169.498	489	146	341	0.127285	-2.97386	0.0257801	0.578557	down	yes	CAPN8	protein_coding	chrNC_037343.1:26977624-27046219:-	gi|982947726|ref|XP_015330541.1|	3739	0	PREDICTED: calpain-8 isoform X1 [Bos taurus]	gi|982947725|ref|XM_015475055.1|	2448	0	PREDICTED: Bos taurus calpain 8 (CAPN8), transcript variant X1, mRNA	A6NHC0	1243	0	Calpain-8	.	.	.	.	pfam00648	Peptidase_C2	Calpain family cysteine protease.	GO:0007586|digestion;GO:0006508|proteolysis;	GO:0005737|cytoplasm;GO:0005794|Golgi apparatus;	GO:0005509|calcium ion binding;GO:0004198|calcium-dependent cysteine-type endopeptidase activity;	K08577	CAPN8; calpain-8 [EC:3.4.22.-]
gene20136	19	137	0	24.1439	1	0	0	145.648	7.18634	0.00328657	0.243696	up	yes	DNAH14	protein_coding	chrNC_037343.1:28066497-28442800:+	gi|803227204|ref|XP_011973904.1|	22887	0	PREDICTED: dynein heavy chain 14, axonemal isoform X1 [Ovis aries musimon]	gi|965963341|ref|XM_015099170.1|	12561	0	PREDICTED: Ovis aries dynein, axonemal, heavy chain 14 (DNAH14), transcript variant X1, mRNA	Q9C0G6	2370	0	Dynein heavy chain 6, axonemal	YKR054c	352	7e-96	COG5245	pfam03028	Dynein_heavy	Dynein heavy chain and region D6 of dynein motor. This family represents the C-terminal region of dynein heavy chain. The chain also contains ATPase activity and microtubule binding ability and acts as a motor for the movement of organelles and vesicles along microtubules. Dynein is also involved in cilia and flagella movement. The dynein subunit consists of at least two heavy chains and a number…	GO:0060271|cilium morphogenesis;GO:0001539|cilium or flagellum-dependent cell motility;GO:0007018|microtubule-based movement;	GO:0005858|axonemal dynein complex;GO:0005929|cilium;GO:0030286|dynein complex;GO:0005874|microtubule;	GO:0005524|ATP binding;GO:0008569|ATP-dependent microtubule motor activity, minus-end-directed;GO:0045505|dynein intermediate chain binding;GO:0045503|dynein light chain binding;GO:0051959|dynein light intermediate chain binding;	K10408	DNAH; dynein heavy chain, axonemal
gene20280	0	0	0	16.6888	12	0	73	0.00565136	-7.46719	0.0106818	0.417632	down	yes	TNFSF4	protein_coding	chrNC_037343.1:40817340-40838177:-	gi|741954115|ref|XP_010811523.1|	739	5e-90	PREDICTED: tumor necrosis factor ligand superfamily member 4 isoform X1 [Bos taurus]	gi|982947822|ref|XM_010813221.2|	2141	0	PREDICTED: Bos taurus tumor necrosis factor superfamily member 4 (TNFSF4), transcript variant X1, mRNA	P23510	179	3e-50	Tumor necrosis factor ligand superfamily member 4	.	.	.	.	pfam00229	TNF	TNF(tumor Necrosis Factor) family.	GO:0002526|acute inflammatory response;GO:0071222|cellular response to lipopolysaccharide;GO:0071380|cellular response to prostaglandin E stimulus;GO:0071954|chemokine (C-C motif) ligand 11 production;GO:0002215|defense response to nematode;GO:0006955|immune response;GO:0035709|memory T cell activation;GO:0043433|negative regulation of sequence-specific DNA binding transcription factor activity;G…	GO:0009986|cell surface;GO:0005615|extracellular space;GO:0005887|integral component of plasma membrane;GO:0005886|plasma membrane;	GO:0005125|cytokine activity;GO:0005102|receptor binding;GO:0005164|tumor necrosis factor receptor binding;GO:0032813|tumor necrosis factor receptor superfamily binding;	K05469	TNFSF4, OX40L; tumor necrosis factor ligand superfamily member 4
gene20292	12	0	6	51.1146	334	59	0	0.0647968	-3.94793	0.0479059	0.718223	down	yes	TNFRSF8	protein_coding	chrNC_037343.1:41561945-41636790:-	gi|528916780|ref|XP_871494.3|	2813	0	PREDICTED: tumor necrosis factor receptor superfamily member 8 isoform X2 [Bos taurus]	gi|965963748|ref|XM_015099211.1|	3669	0	PREDICTED: Ovis aries tumor necrosis factor receptor superfamily member 8 (TNFRSF8), mRNA	P28908	628	0	Tumor necrosis factor receptor superfamily member 8	.	.	.	.	pfam00020	TNFR_c6	TNFR/NGFR cysteine-rich region.	GO:0097190|apoptotic signaling pathway;GO:0007411|axon guidance;GO:0071260|cellular response to mechanical stimulus;GO:0006955|immune response;GO:0006954|inflammatory response;GO:0008285|negative regulation of cell proliferation;GO:0010977|negative regulation of neuron projection development;GO:0043065|positive regulation of apoptotic process;GO:0045556|positive regulation of TRAIL biosynthetic p…	GO:0005737|cytoplasm;GO:0070062|extracellular exosome;GO:0005887|integral component of plasma membrane;GO:0043005|neuron projection;GO:0005634|nucleus;GO:0005886|plasma membrane;	GO:0048406|nerve growth factor binding;GO:0004888|transmembrane signaling receptor activity;GO:0005031|tumor necrosis factor-activated receptor activity;	K05145	TNFRSF8, CD30; tumor necrosis factor receptor superfamily member 8
gene20312	6	82	25	115.193	336	195	135	0.194085	-2.36524	0.0133287	0.459949	down	yes	DISP3	protein_coding	chrNC_037343.1:42146124-42204250:-	gi|329664432|ref|NP_001193159.1|	6667	0	patched domain-containing protein 2 [Bos taurus]	gi|982947946|ref|XM_005216984.3|	5289	0	PREDICTED: Bos taurus dispatched RND transporter family member 3 (DISP3), transcript variant X1, mRNA	Q9P2K9	2315	0	Protein dispatched homolog 3	.	.	.	.	pfam03176	MMPL	MMPL family. Members of this family are putative integral membrane proteins from bacteria. Several of the members are mycobacterial proteins. Many of the proteins contain two copies of this aligned region. The function of these proteins is not known, although it has been suggested that they may be involved in lipid transport.	GO:0042632|cholesterol homeostasis;GO:0008203|cholesterol metabolic process;GO:0045665|negative regulation of neuron differentiation;GO:0045834|positive regulation of lipid metabolic process;GO:2000179|positive regulation of neural precursor cell proliferation;GO:0032368|regulation of lipid transport;GO:0007224|smoothened signaling pathway;	GO:0005737|cytoplasm;GO:0030659|cytoplasmic vesicle membrane;GO:0005783|endoplasmic reticulum;GO:0005789|endoplasmic reticulum membrane;GO:0016021|integral component of membrane;GO:0031965|nuclear membrane;	.	.	.
gene20494	34	159	0	29.7518	0	0	0	351.203	8.45616	0.00129827	0.160208	up	yes	ISG15	protein_coding	chrNC_037343.1:51464069-51465096:-	gi|555953513|ref|XP_005888931.1|	791	1e-104	PREDICTED: ubiquitin-like protein ISG15 [Bos mutus]	gi|27805954|ref|NM_174366.1|	591	0	Bos taurus ISG15 ubiquitin-like modifier (ISG15), mRNA	O02741	304	2e-104	Ubiquitin-like protein ISG15	.	.	.	.	pfam00240	ubiquitin	Ubiquitin family. This family contains a number of ubiquitin-like proteins: SUMO (smt3 homologue) Nedd8, Elongin B, Rub1, and Parkin. A number of them are thought to carry a distinctive five-residue motif termed the proteasome-interacting motif (PIM), which may have a biologically significant role in protein delivery to proteasomes and recruitment of proteasomes to transcription sites.	GO:0042742|defense response to bacterium;GO:0051607|defense response to virus;GO:0032020|ISG15-protein conjugation;GO:0019941|modification-dependent protein catabolic process;GO:0031397|negative regulation of protein ubiquitination;GO:0045071|negative regulation of viral genome replication;GO:0030501|positive regulation of bone mineralization;GO:0045648|positive regulation of erythrocyte differen…	GO:0005737|cytoplasm;GO:0005576|extracellular region;	GO:0031386|protein tag;	K12159	ISG15; ubiquitin cross-reactive protein
gene20497	4	46	24	12.8073	0	1	0	76.6718	6.26062	0.0015204	0.171359	up	yes	PERM1	protein_coding	chrNC_037343.1:51493147-51498783:+	gi|148237073|ref|NP_001091517.1|	3694	0	PGC-1 and ERR-induced regulator in muscle protein 1 [Bos taurus]	gi|982948134|ref|XM_015475149.1|	4848	0	PREDICTED: Bos taurus PPARGC1 and ESRR induced regulator, muscle 1 (PERM1), transcript variant X1, mRNA	A5D7L8	1427	0	PGC-1 and ERR-induced regulator in muscle protein 1	.	.	.	.	pfam03154	Atrophin-1	Atrophin-1 family. Atrophin-1 is the protein product of the dentatorubral-pallidoluysian atrophy (DRPLA) gene. DRPLA OMIM:125370 is a progressive neurodegenerative disorder. It is caused by the expansion of a CAG repeat in the DRPLA gene on chromosome 12p. This results in an extended polyglutamine region in atrophin-1, that is thought to confer toxicity to the protein, possibly through altering i…	GO:0006355|regulation of transcription, DNA-templated;GO:0014850|response to muscle activity;GO:0006351|transcription, DNA-templated;	GO:0005737|cytoplasm;GO:0005634|nucleus;	.	.	.
gene20542	366	16	0	59.6606	0	0	0	704.073	9.45958	0.000340459	0.0719474	up	yes	LOC617709	protein_coding	chrNC_037343.1:54586422-54591502:+	gi|982948782|ref|XP_015330731.1|	2515	0	PREDICTED: PRAME family member 8 [Bos taurus]	gi|982996583|ref|XM_015466823.1|	1525	0	PREDICTED: Bos taurus PRAME family member 8 (LOC617709), mRNA	Q5VWM4	461	2e-156	PRAME family member 8	.	.	.	.	pfam12799	LRR_4	Leucine Rich repeats (2 copies). Leucine rich repeats are short sequence motifs present in a number of proteins with diverse functions and cellular locations. These repeats are usually involved in protein-protein interactions. Each Leucine Rich Repeat is composed of a beta-alpha unit. These units form elongated non-globular structures. Leucine Rich Repeats are often flanked by cysteine rich domai…	GO:0043066|negative regulation of apoptotic process;GO:0045596|negative regulation of cell differentiation;GO:0045892|negative regulation of transcription, DNA-templated;GO:0008284|positive regulation of cell proliferation;	.	.	.	.
gene20606	29	70	8	101.372	67	58	325	0.201469	-2.31137	0.0440284	0.709433	down	yes	SEC16B	protein_coding	chrNC_037343.1:59319507-59396928:-	gi|982948040|ref|XP_015330609.1|	5008	0	PREDICTED: protein transport protein Sec16B isoform X1 [Bos taurus]	gi|982948041|ref|XM_015475124.1|	4949	0	PREDICTED: Bos taurus SEC16 homolog B, endoplasmic reticulum export factor (SEC16B), transcript variant X2, mRNA	Q75NY9	1865	0	Protein transport protein Sec16B	.	.	.	.	pfam12931	Sec16_C	Sec23-binding domain of Sec16. Sec16 is a multi-domain vesicle coat protein. The C-terminal region is the part that binds to Sec23, a COPII vesicle coat protein. This association is part of the transport vesicle coat structure.	GO:0048208|COPII vesicle coating;GO:0015031|protein transport;	GO:0005789|endoplasmic reticulum membrane;GO:0000139|Golgi membrane;	.	.	.
gene20742	345	266	302	598.645	1577	767	683	0.356159	-1.48941	0.0018388	0.1819	down	yes	TMEM206	protein_coding	chrNC_037343.1:71144152-71178804:+	gi|114051187|ref|NP_001040045.1|	1789	0	transmembrane protein 206 [Bos taurus]	gi|114051186|ref|NM_001046580.1|	1650	0	Bos taurus transmembrane protein 206 (TMEM206), mRNA	Q2KHV2	693	0	Transmembrane protein 206	.	.	.	.	pfam15122	TMEM206	TMEM206 protein family. The function of this family of transmembrane proteins, TMEM206, has not, as yet, been determined. Members of this family are remain uncharacterized. This family of proteins is found in eukaryotes. Proteins in this family are approximately 350 amino acids in length.	.	GO:0009986|cell surface;GO:0016021|integral component of membrane;	.	.	.
gene20796	4	0	0	12.7061	5	7	50	0.0530078	-4.23765	0.0433705	0.707061	down	yes	MIR29B-2	miRNA	chrNC_037343.1:75577097-75577119:+	.	.	.	.	.	.	.	.	.	.	.	.	.	.	.	.	.	.	.	.	.	.	.	.
gene20838	31	41	58	121.456	127	56	359	0.235357	-2.08708	0.0367391	0.664938	down	yes	NR5A2	protein_coding	chrNC_037343.1:78828934-78957232:+	gi|594111329|ref|XP_006078489.1|	2589	0	PREDICTED: nuclear receptor subfamily 5 group A member 2 isoform X3 [Bubalus bubalis]	gi|982949108|ref|XM_010813581.2|	4398	0	PREDICTED: Bos taurus nuclear receptor subfamily 5 group A member 2 (NR5A2), transcript variant X1, mRNA	O00482	962	0	Nuclear receptor subfamily 5 group A member 2	.	.	.	.	pfam00105	zf-C4	Zinc finger, C4 type (two domains). In nearly all cases, this is the DNA binding domain of a nuclear hormone receptor. The alignment contains two Zinc finger domains that are too dissimilar to be aligned with each other.	GO:0008206|bile acid metabolic process;GO:1990830|cellular response to leukemia inhibitory factor;GO:0042632|cholesterol homeostasis;GO:0009792|embryo development ending in birth or egg hatching;GO:0030855|epithelial cell differentiation;GO:0042592|homeostatic process;GO:0009755|hormone-mediated signaling pathway;GO:0061113|pancreas morphogenesis;GO:0045944|positive regulation of transcription fr…	GO:0005737|cytoplasm;GO:0005654|nucleoplasm;GO:0005634|nucleus;GO:0090575|RNA polymerase II transcription factor complex;	GO:0003682|chromatin binding;GO:0003677|DNA binding;GO:0003700|transcription factor activity, sequence-specific DNA binding;GO:0004879|RNA polymerase II transcription factor activity, ligand-activated sequence-specific DNA binding;GO:0005543|phospholipid binding;GO:0000980|RNA polymerase II distal enhancer sequence-specific DNA binding;GO:0000978|RNA polymerase II core promoter proximal region se…	K08027	NR5A2, FTF; nuclear receptor subfamily 5 group A member 2
gene20840	12	12	11	23.3421	59	38	23	0.343966	-1.53966	0.0484363	0.718223	down	yes	LOC112441879	protein_coding	chrNC_037343.1:79209646-79226271:-	gi|555995174|ref|XP_005909330.1|	3304	0	PREDICTED: kinesin-like protein KIF14 [Bos mutus]	gi|982997393|ref|XM_015466987.1|	3361	0	PREDICTED: Bos taurus kinesin family member 14 (KIF14), mRNA	Q15058	679	0	Kinesin-like protein KIF14	.	.	.	.	pfam15498	Dendrin	Nephrin and CD2AP-binding protein, Dendrin. Dendrin is a family of eukaryotic proteins found in the podocytes of the kidneys. Dendrin, originally identified in telencephalic dendrites, is a constituent of the slit diaphragm, SD, complex of podocytes, where it directly binds to nephrin and CD2AP. Kidney podocytes and their slit diaphragms (SDs) form the final barrier to urinary protein loss. SD pr…	GO:0032147|activation of protein kinase activity;GO:0051301|cell division;GO:0021846|cell proliferation in forebrain;GO:0021695|cerebellar cortex development;GO:0021685|cerebellar granular layer structural organization;GO:0021693|cerebellar Purkinje cell layer structural organization;GO:0021987|cerebral cortex development;GO:0045184|establishment of protein localization;GO:0021766|hippocampus dev…	GO:0005829|cytosol;GO:0090543|Flemming body;GO:0005871|kinesin complex;GO:0016020|membrane;GO:0005874|microtubule;GO:0030496|midbody;GO:0005634|nucleus;GO:0051233|spindle midzone;	GO:0005524|ATP binding;GO:0008574|ATP-dependent microtubule motor activity, plus-end-directed;GO:0016887|ATPase activity;GO:0008017|microtubule binding;GO:0003777|microtubule motor activity;GO:0030165|PDZ domain binding;GO:0019901|protein kinase binding;GO:0015631|tubulin binding;	K17915	KIF14; kinesin family member 14
gene20903	0	1	48	10.0836	0	0	0	118.808	6.89248	0.040129	0.689453	up	yes	LOC107133247	lncRNA	chrNC_037343.1:80947332-80951117:+	gi|944349641|ref|XP_014378153.1|	170	7e-23	PREDICTED: uncharacterized protein LOC106722506 [Alligator sinensis]	gi|982996673|ref|XR_001498242.1|	1814	0	PREDICTED: Bos taurus uncharacterized LOC107133247 (LOC107133247), ncRNA	Q9TTC1	51.2	1e-10	Gag-Pol polyprotein	.	.	.	.	pfam02093	Gag_p30	Gag P30 core shell protein. According to Swiss-Prot annotation this protein is the viral core shell protein. P30 is essential for viral assembly.	GO:0015074|DNA integration;GO:0006310|DNA recombination;GO:0075713|establishment of integrated proviral latency;GO:0046718|viral entry into host cell;GO:0044826|viral genome integration into host DNA;GO:0019068|virion assembly;	GO:0044185|host cell late endosome membrane;GO:0020002|host cell plasma membrane;GO:0072494|host multivesicular body;GO:0016020|membrane;GO:0019013|viral nucleocapsid;	GO:0004190|aspartic-type endopeptidase activity;GO:0003677|DNA binding;GO:0003887|DNA-directed DNA polymerase activity;GO:0003723|RNA binding;GO:0003964|RNA-directed DNA polymerase activity;GO:0004523|RNA-DNA hybrid ribonuclease activity;GO:0039660|structural constituent of virion;GO:0008270|zinc ion binding;	.	.
gene20925	337	2435	14	462.484	36	14	126	13.1881	3.72116	0.0105645	0.417632	up	yes	LRAT	protein_coding	chrNC_037344.1:2668449-2675094:-	gi|555963045|ref|XP_005893609.1|	1220	1e-159	PREDICTED: lecithin retinol acyltransferase isoform X1 [Bos mutus]	gi|742123022|ref|XM_010840711.1|	2361	0	PREDICTED: Bison bison bison lecithin retinol acyltransferase (phosphatidylcholine--retinol O-acyltransferase) (LRAT), transcript variant X1, mRNA	Q9BGL2	464	2e-157	Lecithin retinol acyltransferase	.	.	.	.	pfam04970	LRAT	Lecithin retinol acyltransferase. The full-length members of this family are representatives of a novel class II tumor-suppressor family, designated as H-REV107-like. This domain is the catalytic N-terminal proline-rich region of the protein. The downstream region is a putative C-terminal transmembrane domain which is found to be crucial for cellular localisation, but not necessary for the enzyme…	GO:0050896|response to stimulus;GO:0042572|retinol metabolic process;GO:0007601|visual perception;	GO:0005623|cell;GO:0005789|endoplasmic reticulum membrane;GO:0016021|integral component of membrane;GO:0005771|multivesicular body;GO:0048471|perinuclear region of cytoplasm;GO:0005791|rough endoplasmic reticulum;	GO:0047173|phosphatidylcholine-retinol O-acyltransferase activity;	K00678	LRAT; phosphatidylcholine-retinol O-acyltransferase [EC:2.3.1.135]
gene20944	64	247	52	63.0862	3	23	3	13.4307	3.74746	0.000940864	0.12725	up	yes	FHDC1	protein_coding	chrNC_037344.1:4670987-4711588:-	gi|982997465|ref|XP_015322483.1|	4510	0	PREDICTED: LOW QUALITY PROTEIN: FH2 domain-containing protein 1 isoform X2 [Bos taurus]	gi|982997464|ref|XM_015466997.1|	5546	0	PREDICTED: Bos taurus FH2 domain containing 1 (FHDC1), transcript variant X2, mRNA	.	.	.	.	.	.	.	.	pfam02181	FH2	Formin Homology 2 Domain.	.	.	.	.	.
gene21034	1486	1199	1025	1910.04	3762	1869	2694	0.490548	-1.02753	0.0359318	0.658671	down	yes	ZNF330	protein_coding	chrNC_037344.1:16533915-16553609:-	gi|803171268|ref|XP_004017280.2|	1477	0	PREDICTED: zinc finger protein 330 isoform X1 [Ovis aries]	gi|982949781|ref|XM_010813746.2|	1828	0	PREDICTED: Bos taurus zinc finger protein 330 (ZNF330), transcript variant X1, mRNA	Q32LC9	566	0	Zinc finger protein 330	.	.	.	.	pfam06524	NOA36	NOA36 protein. This family consists of several NOA36 proteins which contain 29 highly conserved cysteine residues. The function of this protein is unknown.	.	GO:0000775|chromosome, centromeric region;GO:0005730|nucleolus;	GO:0008270|zinc ion binding;	.	.
gene21046	291	572	193	690.98	1426	930	1018	0.335009	-1.57773	0.00467977	0.278578	down	yes	CLGN	protein_coding	chrNC_037344.1:17272256-17318723:+	gi|86559361|gb|ABD04088.1|	2991	0	calmegin-like [Bos taurus]	gi|742230051|ref|XM_010830314.1|	3404	0	PREDICTED: Bison bison bison calmegin (CLGN), mRNA	Q3SYT6	1150	0	Calmegin	.	.	.	.	pfam00262	Calreticulin	Calreticulin family.	GO:0007339|binding of sperm to zona pellucida;GO:0065003|macromolecular complex assembly;	GO:0005789|endoplasmic reticulum membrane;GO:0016021|integral component of membrane;GO:0005635|nuclear envelope;	GO:0005509|calcium ion binding;GO:0044183|protein binding involved in protein folding;GO:0051082|unfolded protein binding;	K09551	CLGN; calmegin
gene2105	64	114	38	181.129	678	158	204	0.242994	-2.041	0.00496523	0.288785	down	yes	FAM117B	protein_coding	chrNC_037329.1:91059949-91133894:+	gi|803295654|ref|XP_012007455.1|	1706	0	PREDICTED: protein FAM117B isoform X2 [Ovis aries musimon]	gi|157743199|gb|BC153855.1|	4892	0	Bos taurus amyotrophic lateral sclerosis 2 (juvenile) chromosome region, candidate 13, mRNA (cDNA clone IMAGE:8568636), partial cds	.	.	.	.	.	.	.	.	pfam15388	FAM117	Protein Family FAM117. This protein family is a domain of unknown function found in eukaryotes. Proteins in this family are typically between 269 and 453 amino acids in length. There are two conserved sequence motifs: RRT and TQT.	.	.	.	.	.
gene21050	24	58	0	12.8125	0	1	0	76.8157	6.26333	0.0129538	0.456245	up	yes	LOC104974584	lncRNA	chrNC_037344.1:17624768-17625541:-	.	.	.	.	gi|982997659|ref|XR_822100.2|	275	1e-140	PREDICTED: Bos taurus uncharacterized LOC104974584 (LOC104974584), ncRNA	.	.	.	.	.	.	.	.	pfam05661	DUF808	Protein of unknown function (DUF808). This family consists of several bacterial proteins of unknown function.	.	.	.	.	.
gene21061	444	250	179	1000.72	3841	259	1747	0.169262	-2.56267	0.00505943	0.289433	down	yes	MGARP	protein_coding	chrNC_037344.1:18400038-18411413:+	gi|741955872|ref|XP_010812037.1|	885	2e-113	PREDICTED: protein MGARP isoform X1 [Bos taurus]	gi|262205500|ref|NM_001166611.1|	1209	0	Bos taurus mitochondria localized glutamic acid rich protein (MGARP), mRNA	A6QLZ1	333	2e-111	Protein MGARP	.	.	.	.	pfam14962	AIF-MLS	Mitochondria Localisation Sequence. This family contains a protein found in eukaryotes. Proteins in this family are typically between 240 and 613 amino acids in length. The family is found in association with pfam07992. This protein family is an N-terminal domain for the mitochondrial localisation sequence for an apoptosis-inducing factor. The protein is also known as Corneal endothelium-specific…	GO:0008089|anterograde axon cargo transport;GO:0019896|axon transport of mitochondrion;GO:0097211|cellular response to gonadotropin-releasing hormone;GO:0071456|cellular response to hypoxia;GO:0071383|cellular response to steroid hormone stimulus;GO:0010822|positive regulation of mitochondrion organization;GO:0006626|protein targeting to mitochondrion;GO:0010821|regulation of mitochondrion organi…	GO:1904115|axon cytoplasm;GO:0031307|integral component of mitochondrial outer membrane;GO:0005739|mitochondrion;	.	.	.
gene21118	135	15	0	23.4043	0	0	0	276.276	8.10996	0.00323778	0.24328	up	yes	LOC781528	pseudogene	chrNC_037344.1:29819903-29820524:-	gi|823412015|ref|XP_012418773.1|	353	2e-53	PREDICTED: LOW QUALITY PROTEIN: formin-like protein 3 [Odobenus rosmarus divergens]	gi|742225979|ref|XM_010829303.1|	465	0	PREDICTED: Bison bison bison ribosomal protein L27a (RPL27A), mRNA	Q56K03	147	8e-43	60S ribosomal protein L27a	YGL103w	70.5	4e-24	COG0200	pfam00828	Ribosomal_L18e	Ribosomal protein L18e/L15. This family includes eukaryotic L18 as well as prokaryotic L15.	GO:0002181|cytoplasmic translation;	GO:0022625|cytosolic large ribosomal subunit;	GO:0003723|RNA binding;GO:0003735|structural constituent of ribosome;	K02900	RP-L27Ae, RPL27A; large subunit ribosomal protein L27Ae
gene21120	0	0	0	16.1131	0	0	77	3.27027e-07	-21.5441	2.91194e-08	8.37846e-05	down	yes	LOC112442085	pseudogene	chrNC_037344.1:29888009-29889215:+	gi|148706863|gb|EDL38810.1|	729	2e-91	mCG122489, isoform CRA_a, partial [Mus musculus]	gi|850491151|gb|CP011902.1|	681	0	Ovis canadensis canadensis isolate 43U chromosome 17 sequence	P27952	282	6e-92	40S ribosomal protein S2	SPCC576.08c	166	3e-48	COG0098	pfam03719	Ribosomal_S5_C	Ribosomal protein S5, C-terminal domain.	GO:0001731|formation of translation preinitiation complex;GO:0045471|response to ethanol;GO:0000028|ribosomal small subunit assembly;	GO:0022627|cytosolic small ribosomal subunit;	GO:0044877|macromolecular complex binding;GO:0003723|RNA binding;GO:0003735|structural constituent of ribosome;	K02981	RP-S2e, RPS2; small subunit ribosomal protein S2e
gene21160	13	67	97	39.1663	16	19	10	4.777	2.2561	0.0281904	0.597976	up	yes	C17H4orf45	protein_coding	chrNC_037344.1:39983282-40116755:+	gi|116004395|ref|NP_001070556.1|	982	7e-132	uncharacterized protein C4orf45 homolog [Bos taurus]	gi|402692935|ref|NM_001077088.2|	830	0	Bos taurus chromosome 17 open reading frame, human C4orf45 (C17H4orf45), mRNA	.	.	.	.	.	.	.	.	pfam15123	DUF4562	Domain of unknown function (DUF4562). This family of proteins is functionally uncharacterized. This family of proteins is found in eukaryotes. There is a conserved HRYQNPW sequence motif. This family includes the human protein C4orf45.	.	.	.	.	.
gene21179	0	62	762	167.314	0	1	0	1012.49	9.98368	2.85381e-05	0.0109651	up	yes	GLRB	protein_coding	chrNC_037344.1:42021083-42110395:-	gi|27806605|ref|NP_776496.1|	2324	0	glycine receptor subunit beta precursor [Bos taurus]	gi|115432041|ref|NM_174071.2|	3700	0	Bos taurus glycine receptor beta (GLRB), mRNA	Q9GJS9	899	0	Glycine receptor subunit beta	.	.	.	.	pfam02931	Neur_chan_LBD	Neurotransmitter-gated ion-channel ligand binding domain. This family is the extracellular ligand binding domain of these ion channels. This domain forms a pentameric arrangement in the known structure.	GO:0007268|synaptic transmission;GO:0006811|ion transport;GO:0007399|nervous system development;GO:0007218|neuropeptide signaling pathway;GO:0043200|response to amino acid;GO:0001964|startle response;GO:0060012|synaptic transmission, glycinergic;	GO:0030054|cell junction;GO:0005737|cytoplasm;GO:0030425|dendrite;GO:0016935|glycine-gated chloride channel complex;GO:0005887|integral component of plasma membrane;GO:0045211|postsynaptic membrane;	GO:0016934|extracellular-glycine-gated chloride channel activity;GO:0016933|extracellular-glycine-gated ion channel activity;GO:0004888|transmembrane signaling receptor activity;	K05196	GLRB; glycine receptor beta
gene21236	1	41	5	7.49229	0	0	0	88.4981	6.46757	0.0149991	0.482695	up	yes	RIMBP2	protein_coding	chrNC_037344.1:46382992-46716250:+	gi|982950144|ref|XP_003587190.4|	5600	0	PREDICTED: RIMS-binding protein 2 isoform X4 [Bos taurus]	gi|982998001|ref|XM_015467101.1|	6447	0	PREDICTED: Bos taurus RIMS binding protein 2 (RIMBP2), transcript variant X4, mRNA	O15034	1724	0	RIMS-binding protein 2	.	.	.	.	pfam14604	SH3_9	Variant SH3 domain.	GO:0010923|negative regulation of phosphatase activity;	GO:0030054|cell junction;GO:0005886|plasma membrane;GO:0045202|synapse;	.	K17591	RIMBP2; RIMS-binding protein 2
gene21256	313	196	183	401.793	1089	391	474	0.410299	-1.28525	0.0211113	0.540705	down	yes	BRI3BP	protein_coding	chrNC_037344.1:50808246-50834735:-	gi|803230558|ref|XP_011975521.1|	1147	5e-140	PREDICTED: BRI3-binding protein isoform X5 [Ovis aries musimon]	gi|803230557|ref|XM_012120131.1|	5259	0	PREDICTED: Ovis aries musimon BRI3 binding protein (BRI3BP), transcript variant X5, mRNA	Q8BXV2	289	4e-86	BRI3-binding protein	.	.	.	.	pfam14965	BRI3BP	Negative regulator of p53/TP53. This family of transmembrane proteins is found in eukaryotes. Proteins in this family are typically between 213 and 245 amino acids in length. It is found in various tissues, including the brain, liver and kidneys. It was first discovered as a functional unknown gene, murine brain I3 (BRI3). This protein is also known as HCCRBP-1 and it plays a role in tumorigenesi…	.	GO:0016021|integral component of membrane;GO:0005741|mitochondrial outer membrane;GO:0005739|mitochondrion;	.	.	.
gene21276	15	309	31	66.6144	13	43	12	5.43051	2.44109	0.0486115	0.718223	up	yes	LOC101904642	protein_coding	chrNC_037344.1:51723834-51756187:-	gi|528989153|ref|XP_005218073.1|	1087	3e-145	PREDICTED: uncharacterized protein LOC101904642 [Bos taurus]	gi|982998084|ref|XM_015467125.1|	1044	0	PREDICTED: Bos taurus uncharacterized LOC101904642 (LOC101904642), mRNA	.	.	.	.	.	.	.	.	pfam15483	DUF4641	Domain of unknown function (DUF4641). This family of proteins is found in eukaryotes. Proteins in this family are typically between 201 and 519 amino acids in length.	.	.	.	.	.
gene21288	331	170	121	424.121	587	421	909	0.320579	-1.64125	0.0210949	0.540705	down	yes	SNRNP35	protein_coding	chrNC_037344.1:52157875-52162057:-	gi|440898320|gb|ELR49845.1|	994	4e-128	U11/U12 small nuclear ribonucleoprotein 35 kDa protein, partial [Bos mutus]	gi|942081415|ref|XM_014481102.1|	1333	0	PREDICTED: Bos mutus small nuclear ribonucleoprotein 35kDa (U11/U12) (SNRNP35), transcript variant X2, mRNA	Q1LZH0	384	1e-128	U11/U12 small nuclear ribonucleoprotein 35 kDa protein	SPAC19A8.13	83.2	7e-17	COG0724	pfam00076	RRM_1	RNA recognition motif. (a.k.a. RRM, RBD, or RNP domain). The RRM motif is probably diagnostic of an RNA binding protein. RRMs are found in a variety of RNA binding proteins, including various hnRNP proteins, proteins implicated in regulation of alternative splicing, and protein components of snRNPs. The motif also appears in a few single stranded DNA binding proteins. The RRM structure consists o…	GO:0000398|mRNA splicing, via spliceosome;	GO:0000243|commitment complex;GO:0005730|nucleolus;GO:0071011|precatalytic spliceosome;GO:0005689|U12-type spliceosomal complex;	GO:0003729|mRNA binding;GO:0017069|snRNA binding;	K13155	SNRNP35; U11/U12 small nuclear ribonucleoprotein 35 kDa protein
gene21363	198	28	31	181.729	429	333	194	0.297718	-1.74798	0.048773	0.718223	down	yes	PHETA1	protein_coding	chrNC_037344.1:55101802-55111047:-	gi|594074476|ref|XP_006061038.1|	883	4e-107	PREDICTED: sesquipedalian-1 isoform X1 [Bubalus bubalis]	gi|982998220|ref|XM_003583317.4|	3118	0	PREDICTED: Bos taurus sesquipedalian-1-like (LOC107131393), transcript variant X3, mRNA	D3ZL52	210	5e-60	Sesquipedalian-1	.	.	.	.	pfam00169	PH	PH domain. PH stands for pleckstrin homology.	GO:0007032|endosome organization;GO:0001881|receptor recycling;GO:0042147|retrograde transport, endosome to Golgi;	GO:0030136|clathrin-coated vesicle;GO:0005829|cytosol;GO:0005769|early endosome;GO:0055037|recycling endosome;GO:0005802|trans-Golgi network;	GO:0042803|protein homodimerization activity;	.	.
gene21368	0	0	0	12.7352	34	11	34	0.00740761	-7.07678	0.000419027	0.0815981	down	yes	LOC101905188	pseudogene	chrNC_037344.1:55378069-55396476:-	gi|640804476|ref|XP_008058631.1|	520	9e-90	PREDICTED: probable ATP-dependent RNA helicase DDX5 [Tarsius syrichta]	gi|850491151|gb|CP011902.1|	1278	0	Ovis canadensis canadensis isolate 43U chromosome 17 sequence	A5A6J2	204	2e-64	Probable ATP-dependent RNA helicase DDX5	.	.	.	.	pfam00271	Helicase_C	Helicase conserved C-terminal domain. The Prosite family is restricted to DEAD/H helicases, whereas this domain family is found in a wide variety of helicases and helicase related proteins. It may be that this is not an autonomously folding unit, but an integral part of the helicase.	GO:0000380|alternative mRNA splicing, via spliceosome;GO:0030521|androgen receptor signaling pathway;GO:0001837|epithelial to mesenchymal transition;GO:0030520|intracellular estrogen receptor signaling pathway;GO:0072332|intrinsic apoptotic signaling pathway by p53 class mediator;GO:0000398|mRNA splicing, via spliceosome;GO:0045445|myoblast differentiation;GO:0000122|negative regulation of transc…	GO:0005737|cytoplasm;GO:0005730|nucleolus;GO:0005634|nucleus;GO:0005681|spliceosomal complex;	GO:0050681|androgen receptor binding;GO:0005524|ATP binding;GO:0004004|ATP-dependent RNA helicase activity;GO:0003730|mRNA 3'-UTR binding;GO:1990841|promoter-specific chromatin binding;GO:0043021|ribonucleoprotein complex binding;GO:0003724|RNA helicase activity;	K12823	DDX5, DBP2; ATP-dependent RNA helicase DDX5/DBP2 [EC:3.6.4.13]
gene21407	871	515	318	918.941	1799	864	1429	0.440789	-1.18184	0.0482532	0.718223	down	yes	MED13L	protein_coding	chrNC_037344.1:58611050-58890373:+	gi|300794669|ref|NP_001179397.1|	10548	0	mediator of RNA polymerase II transcription subunit 13-like [Bos taurus]	gi|555952352|ref|XM_005888302.1|	9064	0	PREDICTED: Bos mutus mediator complex subunit 13-like (MED13L), mRNA	Q6JPI3	3763	0	Mediator of RNA polymerase II transcription subunit 13-like	.	.	.	.	pfam06333	Med13_C	Mediator complex subunit 13 C-terminal. Mediator is a large complex of up to 33 proteins that is conserved from plants through fungi to humans - the number and representation of individual subunits varying with species. It is arranged into four different sections, a core, a head, a tail and a kinase-activity part, and the number of subunits within each of these is what varies with species. Overal…	GO:0006366|transcription from RNA polymerase II promoter;	GO:0016592|mediator complex;GO:0005654|nucleoplasm;	GO:0001104|RNA polymerase II transcription cofactor activity;	K15164	MED13; mediator of RNA polymerase II transcription subunit 13
gene21441	10	67	0	11.8607	0	0	0	140.061	7.12991	0.0173376	0.507495	up	yes	OAS2	protein_coding	chrNC_037344.1:61337090-61365030:-	gi|403399501|sp|F1N3B8.1|OAS2_BOVIN	3723	0	RecName: Full=2'-5'-oligoadenylate synthase 2; Short=(2-5')oligo(A) synthase 2; Short=2-5A synthase 2	gi|66792905|ref|NM_001024557.1|	3361	0	Bos taurus 2'-5'-oligoadenylate synthetase 2 (OAS2), mRNA	F1N3B8	1438	0	2'-5'-oligoadenylate synthase 2	.	.	.	.	pfam10421	OAS1_C	2'-5'-oligoadenylate synthetase 1, domain 2, C-terminus. This is the largely alpha-helical, C-terminal half of 2'-5'-oligoadenylate synthetase 1, being described as domain 2 of the enzyme and homologous to a tandem ubiquitin repeat. It carries the region of enzymic activity between 320 and 344 at the extreme C-terminal end. Oligoadenylate synthetases are antiviral enzymes that counteract vial att…	GO:0051607|defense response to virus;GO:1903487|regulation of lactation;GO:0009615|response to virus;GO:0006401|RNA catabolic process;GO:0060337|type I interferon signaling pathway;	GO:0005829|cytosol;GO:0005654|nucleoplasm;GO:0048471|perinuclear region of cytoplasm;	GO:0001730|2'-5'-oligoadenylate synthetase activity;GO:0005524|ATP binding;GO:0003725|double-stranded RNA binding;GO:0046872|metal ion binding;	K14216	OAS; 2'-5'-oligoadenylate synthetase [EC:2.7.7.84]
gene21442	25	152	0	27.2693	0	0	0	321.906	8.3305	0.0018281	0.1819	up	yes	OAS1Y	protein_coding	chrNC_037344.1:61363053-61370988:-	gi|296478545|tpg|DAA20660.1|	1874	0	TPA: 2',5'-oligoadenylate synthetase 1 [Bos taurus]	gi|94967003|ref|NM_001040606.1|	1648	0	Bos taurus 2',5'-oligoadenylate synthetase 1, 40/46kDa (OAS1Y), mRNA	P00973	474	4e-162	2'-5'-oligoadenylate synthase 1	.	.	.	.	pfam10421	OAS1_C	2'-5'-oligoadenylate synthetase 1, domain 2, C-terminus. This is the largely alpha-helical, C-terminal half of 2'-5'-oligoadenylate synthetase 1, being described as domain 2 of the enzyme and homologous to a tandem ubiquitin repeat. It carries the region of enzymic activity between 320 and 344 at the extreme C-terminal end. Oligoadenylate synthetases are antiviral enzymes that counteract vial att…	GO:0035457|cellular response to interferon-alpha;GO:0051607|defense response to virus;GO:0042593|glucose homeostasis;GO:0006006|glucose metabolic process;GO:0060333|interferon-gamma-mediated signaling pathway;GO:0045071|negative regulation of viral genome replication;GO:0051259|protein oligomerization;GO:0006164|purine nucleotide biosynthetic process;GO:0060700|regulation of ribonuclease activity…	GO:0005737|cytoplasm;GO:0005829|cytosol;GO:0005783|endoplasmic reticulum;GO:0005576|extracellular region;GO:0005739|mitochondrion;GO:0005634|nucleus;	GO:0001730|2'-5'-oligoadenylate synthetase activity;GO:0005524|ATP binding;GO:0003725|double-stranded RNA binding;GO:0046872|metal ion binding;	K14216	OAS; 2'-5'-oligoadenylate synthetase [EC:2.7.7.84]
gene21520	228	180	232	368.221	895	396	446	0.432868	-1.208	0.0227496	0.553138	down	yes	UNG	protein_coding	chrNC_037344.1:63961374-63976150:-	gi|528988609|ref|XP_005217852.1|	1509	0	PREDICTED: uracil-DNA glycosylase isoform X1 [Bos taurus]	gi|741956450|ref|XM_005217795.2|	2026	0	PREDICTED: Bos taurus uracil DNA glycosylase (UNG), transcript variant X1, mRNA	P13051	516	8e-178	Uracil-DNA glycosylase	VC2359	260	2e-80	COG0692	pfam03167	UDG	Uracil DNA glycosylase superfamily.	GO:0006284|base-excision repair;GO:0097510|base-excision repair, AP site formation via deaminated base removal;GO:0045008|depyrimidination;GO:0006281|DNA repair;GO:0043066|negative regulation of apoptotic process;GO:0045830|positive regulation of isotype switching;GO:0016446|somatic hypermutation of immunoglobulin genes;GO:0016447|somatic recombination of immunoglobulin gene segments;GO:0016032|v…	GO:0005654|nucleoplasm;GO:0005634|nucleus;	GO:0003684|damaged DNA binding;GO:0043024|ribosomal small subunit binding;GO:0004844|uracil DNA N-glycosylase activity;	K03648	UNG, UDG; uracil-DNA glycosylase [EC:3.2.2.27]
gene2154	9	28	35	13.9214	2	5	0	12.9611	3.69612	0.0127895	0.451396	up	yes	LOC784637	transcribed_pseudogene	chrNC_037329.1:95918914-95923950:+	gi|296490385|tpg|DAA32498.1|	387	9e-45	TPA: bicaudal D homolog 2-like [Bos taurus]	gi|982977595|ref|XR_001495938.1|	472	0	PREDICTED: Bos taurus bicaudal D homolog 1 (Drosophila) pseudogene (LOC784637), misc_RNA	Q8BR07	158	5e-43	Protein bicaudal D homolog 1	.	.	.	.	pfam09730	BicD	Microtubule-associated protein Bicaudal-D. BicD proteins consist of three coiled-coiled domains and are involved in dynein-mediated minus end-directed transport from the Golgi apparatus to the endoplasmic reticulum (ER). For full functioning they bind with GSK-3beta pfam05350 to maintain the anchoring of microtubules to the centromere. It appears that amino-acid residues 437-617 of BicD and the k…	GO:0072393|microtubule anchoring at microtubule organizing center;GO:0072385|minus-end-directed organelle transport along microtubule;GO:1900275|negative regulation of phospholipase C activity;GO:1900737|negative regulation of phospholipase C-activating G-protein coupled receptor signaling pathway;GO:0048260|positive regulation of receptor-mediated endocytosis;GO:0033365|protein localization to o…	GO:0005813|centrosome;GO:0005881|cytoplasmic microtubule;GO:0031410|cytoplasmic vesicle;GO:0005829|cytosol;GO:0005794|Golgi apparatus;GO:0072517|host cell viral assembly compartment;GO:0016020|membrane;GO:0048471|perinuclear region of cytoplasm;GO:0005802|trans-Golgi network;	GO:0008093|cytoskeletal adaptor activity;GO:0034452|dynactin binding;GO:0070840|dynein complex binding;GO:0045505|dynein intermediate chain binding;GO:0019901|protein kinase binding;GO:0031871|proteinase activated receptor binding;GO:0017137|Rab GTPase binding;	K18739	BICD; protein bicaudal D
gene21595	88	131	137	561.584	575	105	1989	0.12461	-3.00451	0.00631398	0.328465	down	yes	ZMAT5	protein_coding	chrNC_037344.1:68864264-68887043:-	gi|84000387|ref|NP_001033299.1|	902	4e-119	zinc finger matrin-type protein 5 [Bos taurus]	gi|982950821|ref|XM_005218099.3|	1028	0	PREDICTED: Bos taurus zinc finger, matrin-type 5 (ZMAT5), transcript variant X1, mRNA	Q2TA39	352	1e-120	Zinc finger matrin-type protein 5	.	.	.	.	pfam00642	zf-CCCH	Zinc finger C-x8-C-x5-C-x3-H type (and similar).	GO:0006397|mRNA processing;GO:0008380|RNA splicing;	GO:0005654|nucleoplasm;GO:0005689|U12-type spliceosomal complex;	GO:0008270|zinc ion binding;	K13152	ZMAT5; U11/U12 small nuclear ribonucleoprotein 20 kDa protein
gene21720	0	33	27	10.6576	0	0	0	125.689	6.97371	0.0196122	0.530064	up	yes	RAB36	protein_coding	chrNC_037344.1:71798672-71813530:-	gi|296478355|tpg|DAA20470.1|	1536	0	TPA: RAB36, member RAS oncogene family-like [Bos taurus]	gi|982998666|ref|XM_015467213.1|	3029	0	PREDICTED: Bos taurus RAB36, member RAS oncogene family (RAB36), transcript variant X2, mRNA	O95755	493	7e-162	Ras-related protein Rab-36	.	.	.	.	pfam00071	Ras	Ras family. Includes sub-families Ras, Rab, Rac, Ral, Ran, Rap Ypt1 and more. Shares P-loop motif with GTP_EFTU, arf and myosin_head. See pfam00009 pfam00025, pfam00063. As regards Rab GTPases, these are important regulators of vesicle formation, motility and fusion. They share a fold in common with all Ras GTPases: this is a six-stranded beta-sheet surrounded by five alpha-helices.	GO:0015031|protein transport;	GO:0005794|Golgi apparatus;GO:0000139|Golgi membrane;	GO:0005525|GTP binding;GO:0003924|GTPase activity;	K07922	RAB36; Ras-related protein Rab-36
gene21744	11	52	0	9.71148	0	0	0	114.695	6.84166	0.0260347	0.578557	up	yes	LOC112442079	lncRNA	chrNC_037344.1:72282628-72285968:+	gi|197944870|gb|ACH79982.1|	181	4e-13	hypothetical protein [Bos taurus]	gi|850491151|gb|CP011902.1|	292	3e-149	Ovis canadensis canadensis isolate 43U chromosome 17 sequence	.	.	.	.	.	.	.	.	pfam10093	DUF2331	Uncharacterized protein conserved in bacteria (DUF2331). Members of this family of hypothetical bacterial proteins have no known function.	.	.	.	.	.
gene21746	1	2	0	15.2974	1	9	64	0.0323711	-4.94915	0.013464	0.459949	down	yes	LOC112442080	lncRNA	chrNC_037344.1:72289055-72291683:-	.	.	.	.	gi|926698532|ref|XM_013965732.1|	51	1e-15	PREDICTED: Capra hircus NIPA-like domain containing 4 (NIPAL4), transcript variant X2, mRNA	.	.	.	.	.	.	.	.	pfam03154	Atrophin-1	Atrophin-1 family. Atrophin-1 is the protein product of the dentatorubral-pallidoluysian atrophy (DRPLA) gene. DRPLA OMIM:125370 is a progressive neurodegenerative disorder. It is caused by the expansion of a CAG repeat in the DRPLA gene on chromosome 12p. This results in an extended polyglutamine region in atrophin-1, that is thought to confer toxicity to the protein, possibly through altering i…	.	.	.	.	.
gene21747	4	3	23	5.84433	0	0	0	68.7403	6.10308	0.0207252	0.536571	up	yes	AIFM3	protein_coding	chrNC_037344.1:72314832-72326197:+	gi|982951126|ref|XP_015331107.1|	2570	0	PREDICTED: apoptosis-inducing factor 3 isoform X3 [Bos taurus]	gi|982951125|ref|XM_015475621.1|	3128	0	PREDICTED: Bos taurus apoptosis inducing factor, mitochondria associated 3 (AIFM3), transcript variant X4, mRNA	Q96NN9	775	0	Apoptosis-inducing factor 3	mll5522	110	1e-32	COG0446	pfam07992	Pyr_redox_2	Pyridine nucleotide-disulphide oxidoreductase. This family includes both class I and class II oxidoreductases and also NADH oxidases and peroxidases. This domain is actually a small NADH binding domain within a larger FAD binding domain.	GO:0097194|execution phase of apoptosis;	GO:0005829|cytosol;GO:0005783|endoplasmic reticulum;GO:0005743|mitochondrial inner membrane;GO:0005739|mitochondrion;	GO:0051537|2 iron, 2 sulfur cluster binding;GO:0050660|flavin adenine dinucleotide binding;GO:0046872|metal ion binding;GO:0016491|oxidoreductase activity;	.	.
gene21762	30	26	21	73.4337	287	33	104	0.215594	-2.21361	0.0119767	0.433571	down	yes	KLHL22	protein_coding	chrNC_037344.1:72484046-72505790:+	gi|329664870|ref|NP_001192702.1|	2965	0	kelch-like protein 22 [Bos taurus]	gi|982951138|ref|XM_015475623.1|	2263	0	PREDICTED: Bos taurus kelch like family member 22 (KLHL22), transcript variant X4, mRNA	Q53GT1	1091	0	Kelch-like protein 22	.	.	.	.	pfam07707	BACK	BTB And C-terminal Kelch. This domain is found associated with pfam00651 and pfam01344. The BACK domain is found juxtaposed to the BTB domain; they are separated by as little as two residues. This family appears to be closely related to the BTB domain (Finn RD, personal observation).	GO:0051301|cell division;GO:0000070|mitotic sister chromatid segregation;GO:0007094|mitotic spindle assembly checkpoint;GO:0043687|post-translational protein modification;GO:0006513|protein monoubiquitination;	GO:0005813|centrosome;GO:0031463|Cul3-RING ubiquitin ligase complex;GO:0005737|cytoplasm;GO:0005829|cytosol;GO:0072686|mitotic spindle;GO:0005827|polar microtubule;	.	K10459	KLHL22, KELCHL; kelch-like protein 22
gene2180	47	287	78	81.969	33	50	15	4.69547	2.23127	0.0137914	0.462136	up	yes	ACADL	protein_coding	chrNC_037329.1:97988145-98029367:-	gi|742207470|ref|XP_010859413.1|	2291	0	PREDICTED: long-chain specific acyl-CoA dehydrogenase, mitochondrial [Bison bison bison]	gi|742207469|ref|XM_010861111.1|	2377	0	PREDICTED: Bison bison bison acyl-CoA dehydrogenase, long chain (ACADL), mRNA	P79274	754	0	Long-chain specific acyl-CoA dehydrogenase, mitochondrial	.	.	.	.	pfam00441	Acyl-CoA_dh_1	Acyl-CoA dehydrogenase, C-terminal domain. C-terminal domain of Acyl-CoA dehydrogenase is an all-alpha, four helical up-and-down bundle.	GO:0042758|long-chain fatty acid catabolic process;	GO:0005759|mitochondrial matrix;	GO:0050660|flavin adenine dinucleotide binding;GO:0004466|long-chain-acyl-CoA dehydrogenase activity;	K00255	ACADL; long-chain-acyl-CoA dehydrogenase [EC:1.3.8.8]
gene21838	10	44	92	29.2699	5	9	0	14.0317	3.81061	0.00839704	0.370885	up	yes	CLEC18C	protein_coding	chrNC_037345.1:1831608-1845295:-	gi|742167481|ref|XP_010849030.1|	2099	0	PREDICTED: C-type lectin domain family 18 member A-like [Bison bison bison]	gi|742167480|ref|XM_010850728.1|	1910	0	PREDICTED: Bison bison bison C-type lectin domain family 18 member A-like (LOC104996465), transcript variant X1, mRNA	Q7TSQ1	682	0	C-type lectin domain family 18 member A	.	.	.	.	pfam00059	Lectin_C	Lectin C-type domain. This family includes both long and short form C-type	.	GO:0005576|extracellular region;	GO:0030246|carbohydrate binding;	.	.
gene21894	1847	560	776	3089.07	12792	2223	3445	0.209595	-2.25432	0.00416966	0.268032	down	yes	LOC112442253	lncRNA	chrNC_037345.1:7754941-7857351:+	gi|965972395|ref|XP_014955867.1|	275	3e-39	PREDICTED: uncharacterized protein LOC105613298 isoform X2 [Ovis aries]	gi|850489142|gb|CP011899.1|	1468	0	Ovis canadensis canadensis isolate 43U chromosome 14 sequence	Q7Z442	67	1e-09	Polycystic kidney disease protein 1-like 2	.	.	.	.	pfam10325	7TM_GPCR_Srz	Serpentine type 7TM GPCR chemoreceptor Srz. Chemoreception is mediated in Caenorhabditis elegans by members of the seven-transmembrane G-protein-coupled receptor class (7TM GPCRs) of proteins which are of the serpentine type. Srz is a solo families amongst the superfamilies of chemoreceptors. Chemoperception is one of the central senses of soil nematodes like C. elegans which are otherwise 'blind…	GO:0050982|detection of mechanical stimulus;	GO:0016021|integral component of membrane;GO:0016020|membrane;	GO:0005262|calcium channel activity;GO:0005509|calcium ion binding;GO:0030246|carbohydrate binding;	K04988	PKD1L2; polycystin 1L2
gene21896	5005	1220	2046	8071.33	33203	5416	9428	0.208584	-2.2613	0.00607737	0.321075	down	yes	GCSH	protein_coding	chrNC_037345.1:7759573-7771600:-	gi|742166446|ref|XP_010848750.1|	811	4e-105	PREDICTED: glycine cleavage system H protein, mitochondrial [Bison bison bison]	gi|27807308|ref|NM_174844.1|	1079	0	Bos taurus glycine cleavage system protein H (aminomethyl carrier) (GCSH), mRNA	P20821	317	2e-106	Glycine cleavage system H protein, mitochondrial	TM0212	132	2e-36	COG0509	pfam01597	GCV_H	Glycine cleavage H-protein. This is a family of glycine cleavage H-proteins, part of the glycine cleavage multienzyme complex (GCV) found in bacteria and the mitochondria of eukaryotes. GCV catalyses the catabolism of glycine in eukaryotes. A lipoyl group is attached to a completely conserved lysine residue. The H protein shuttles the methylamine group of glycine from the P protein to the T prote…	GO:0019464|glycine decarboxylation via glycine cleavage system;	GO:0005960|glycine cleavage complex;GO:0005739|mitochondrion;	.	K02437	gcvH, GCSH; glycine cleavage system H protein
gene21905	6	7	15	5.52852	1	2	0	11.8752	3.56988	0.0492991	NA	up	yes	LOC112442255	lncRNA	chrNC_037345.1:8184733-8187281:-	.	.	.	.	gi|850489142|gb|CP011899.1|	536	0	Ovis canadensis canadensis isolate 43U chromosome 14 sequence	.	.	.	.	.	.	.	.	pfam12258	Microcephalin	Microcephalin protein. This family of proteins is found in eukaryotes. Proteins in this family are typically between 384 and 835 amino acids in length. Microcephalin is involved in determining the size of the brain in animals. It is a protein, which if expressed homozygously causes the organism to have the condition microcephaly. Organisms expressing the mutated form of this protein in a homozygo…	.	.	.	.	.
gene21989	226	80	8	53.5725	3	24	2	11.4261	3.51426	0.01019	0.410173	up	yes	CYBA	protein_coding	chrNC_037345.1:13886182-13893148:-	gi|926713401|ref|XP_013826399.1|	936	4e-125	PREDICTED: cytochrome b-245 light chain [Capra hircus]	gi|148745740|gb|BC142380.1|	712	0	Bos taurus cytochrome b-245, alpha polypeptide, mRNA (cDNA clone MGC:166045 IMAGE:8632874), complete cds	Q95L73	345	3e-119	Cytochrome b-245 light chain	.	.	.	.	pfam05038	Cytochrom_B558a	Cytochrome Cytochrome b558 alpha-subunit. Cytochrome b-245 light chain (p22-phox) is one of the key electron transfer elements of the NADPH oxidase in phagocytes.	.	GO:0043020|NADPH oxidase complex;	GO:0020037|heme binding;GO:0046872|metal ion binding;GO:0016491|oxidoreductase activity;	.	.
gene21991	0	0	0	4.41692	11	7	10	0.0213582	-5.54907	0.0300496	NA	down	yes	LOC104974755	lncRNA	chrNC_037345.1:13906791-13907823:+	.	.	.	.	gi|982999096|ref|XR_001498464.1|	931	0	PREDICTED: Bos taurus uncharacterized LOC104974755 (LOC104974755), ncRNA	.	.	.	.	.	.	.	.	pfam15028	PTCRA	Pre-T-cell antigen receptor. The pre-T-cell antigen receptor (pre-TCR), expressed by immature thymocytes, has a pivotal role in early T-cell development, including TCR beta-selection, survival and proliferation of CD4(-)CD8(-) double-negative thymocytes, and subsequent alpha/beta T-cell lineage differentiation. This protein contains an immunoglobulin domain.	.	.	.	.	.
gene21998	293	468	414	254.785	79	248	27	3.95079	1.98214	0.0202359	0.535394	up	yes	APRT	protein_coding	chrNC_037345.1:14012891-14015666:-	gi|70778754|ref|NP_001020505.1|	926	6e-123	adenine phosphoribosyltransferase [Bos taurus]	gi|75832130|ref|NM_001025334.2|	968	0	Bos taurus adenine phosphoribosyltransferase (APRT), mRNA	Q56JW4	361	2e-124	Adenine phosphoribosyltransferase	NMB1662	155	9e-45	COG0503	pfam00156	Pribosyltran	Phosphoribosyl transferase domain. This family includes a range of diverse phosphoribosyl transferase enzymes. This family includes: Adenine phosphoribosyl-transferase EC:2.4.2.7. Hypoxanthine-guanine-xanthine phosphoribosyl-transferase. Hypoxanthine phosphoribosyl-transferase EC:2.4.2.8. Ribose-phosphate pyrophosphokinase i EC:2.7.6.1. Amidophosphoribosyltransferase EC:2.4.2.14. Orotate phosphor…	GO:0006168|adenine salvage;GO:0044209|AMP salvage;GO:0007625|grooming behavior;GO:0006166|purine ribonucleoside salvage;	GO:0005829|cytosol;GO:0005654|nucleoplasm;	GO:0002055|adenine binding;GO:0003999|adenine phosphoribosyltransferase activity;GO:0016208|AMP binding;	K00759	APRT, apt; adenine phosphoribosyltransferase [EC:2.4.2.7]
gene22135	1475	1086	932	2755.7	2689	1526	7763	0.272599	-1.87515	0.0291669	0.606514	down	yes	OGFOD1	protein_coding	chrNC_037345.1:24153095-24184693:-	gi|741958202|ref|XP_010812775.1|	2231	0	PREDICTED: prolyl 3-hydroxylase OGFOD1 isoform X1 [Bos taurus]	gi|982951618|ref|XM_010814473.2|	3218	0	PREDICTED: Bos taurus 2-oxoglutarate and iron-dependent oxygenase domain containing 1 (OGFOD1), transcript variant X1, mRNA	Q3MI03	844	0	Prolyl 3-hydroxylase OGFOD1	SPBC6B1.08c	88.6	4e-17	COG3751	pfam10637	Ofd1_CTDD	Oxoglutarate and iron-dependent oxygenase degradation C-term. Ofd1 is a prolyl 4-hydroxylase-like 2-oxoglutarate-Fe(II) dioxygenase that accelerates the degradation of Sre1N in the presence of oxygen. The domain is conserved from yeasts to humans. Yeast Sre1 is the orthologue of mammalian sterol regulatory element binding protein (SREBP), and it responds to changes in oxygen-dependent sterol synt…	GO:0008283|cell proliferation;GO:0018126|protein hydroxylation;GO:0006449|regulation of translational termination;GO:0034063|stress granule assembly;	GO:0005737|cytoplasm;GO:0010494|cytoplasmic stress granule;GO:0005829|cytosol;GO:0005634|nucleus;	GO:0005506|iron ion binding;GO:0031418|L-ascorbic acid binding;GO:0031544|peptidyl-proline 3-dioxygenase activity;GO:0031543|peptidyl-proline dioxygenase activity;	.	.
gene22167	108	324	65	96.8073	44	64	10	4.78805	2.25944	0.0119425	0.433571	up	yes	DOK4	protein_coding	chrNC_037345.1:25466468-25480071:-	gi|795429462|ref|XP_011760385.1|	1861	0	PREDICTED: docking protein 4 isoform X1 [Macaca nemestrina]	gi|982951818|ref|XM_010814571.2|	1463	0	PREDICTED: Bos taurus docking protein 4 (DOK4), transcript variant X1, mRNA	Q8TEW6	657	0	Docking protein 4	.	.	.	.	pfam02174	IRS	PTB domain (IRS-1 type).	GO:0007411|axon guidance;	GO:0005829|cytosol;	.	.	.
gene22206	0	2	0	15.61	18	0	63	0.0207541	-5.59046	0.0288958	0.606095	down	yes	CDH8	protein_coding	chrNC_037345.1:29352641-29761918:-	gi|675775736|ref|XP_008975596.1|	3819	0	PREDICTED: cadherin-8 isoform X1 [Pan paniscus]	gi|965864139|ref|XM_012146538.2|	4393	0	PREDICTED: Ovis aries musimon cadherin 8, type 2 (CDH8), mRNA	P55286	1441	0	Cadherin-8	.	.	.	.	pfam01049	Cadherin_C	Cadherin cytoplasmic region. Cadherins are vital in cell-cell adhesion during tissue differentiation. Cadherins are linked to the cytoskeleton by catenins. Catenins bind to the cytoplasmic tail of the cadherin. Cadherins cluster to form foci of homophilic binding units. A key determinant to the strength of the binding that it is mediated by cadherins is the juxtamembrane region of the cadherin. T…	GO:0034332|adherens junction organization;GO:0007155|cell adhesion;GO:0007156|homophilic cell adhesion via plasma membrane adhesion molecules;GO:0009409|response to cold;GO:0035249|synaptic transmission, glutamatergic;	GO:0043679|axon terminus;GO:0016021|integral component of membrane;GO:0005886|plasma membrane;GO:0043083|synaptic cleft;	GO:0005509|calcium ion binding;GO:0042802|identical protein binding;	K06800	CDH8; cadherin 8, type 2
gene22212	6	2	0	36.3359	19	0	157	0.0359327	-4.79856	0.0237057	0.563622	down	yes	CDH11	protein_coding	chrNC_037345.1:32682884-32837045:-	gi|125991938|ref|NP_001075093.1|	4078	0	cadherin-11 precursor [Bos taurus]	gi|982951824|ref|XM_005218749.3|	3805	0	PREDICTED: Bos taurus cadherin 11 (CDH11), transcript variant X2, mRNA	P55287	1556	0	Cadherin-11	.	.	.	.	pfam01049	Cadherin_C	Cadherin cytoplasmic region. Cadherins are vital in cell-cell adhesion during tissue differentiation. Cadherins are linked to the cytoskeleton by catenins. Catenins bind to the cytoplasmic tail of the cadherin. Cadherins cluster to form foci of homophilic binding units. A key determinant to the strength of the binding that it is mediated by cadherins is the juxtamembrane region of the cadherin. T…	GO:0034332|adherens junction organization;GO:0007155|cell adhesion;GO:0021957|corticospinal tract morphogenesis;GO:0007156|homophilic cell adhesion via plasma membrane adhesion molecules;GO:0001503|ossification;GO:0001501|skeletal system development;	GO:0005737|cytoplasm;GO:0070062|extracellular exosome;GO:0016021|integral component of membrane;GO:0005886|plasma membrane;	GO:0005509|calcium ion binding;	K06803	CDH11; cadherin 11, type 2, OB-cadherin
gene22243	0	0	1	10.2506	17	12	30	0.0183344	-5.76931	0.00256797	0.218471	down	yes	HSF4	protein_coding	chrNC_037345.1:34803086-34807857:+	gi|741958456|ref|XP_010812860.1|	2162	0	PREDICTED: heat shock factor protein 4 isoform X4 [Bos taurus]	gi|741958455|ref|XM_010814558.1|	1768	0	PREDICTED: Bos taurus heat shock transcription factor 4 (HSF4), transcript variant X4, mRNA	Q1HGE8	750	0	Heat shock factor protein 4	SPAC2E12.02.02	124	3e-29	COG5169	pfam00447	HSF_DNA-bind	HSF-type DNA-binding.	GO:0006351|transcription, DNA-templated;	GO:0005634|nucleus;	GO:0003700|transcription factor activity, sequence-specific DNA binding;GO:0043565|sequence-specific DNA binding;	K09417	HSF4; heat shock transcription factor 4
gene22249	9	22	16	8.53904	0	3	0	18.0323	4.17251	0.0285746	0.601596	up	yes	MIR328	miRNA	chrNC_037345.1:34837727-34837748:-	.	.	.	.	.	.	.	.	.	.	.	.	.	.	.	.	.	.	.	.	.	.	.	.
gene2229	378	350	355	1027.83	2231	487	2424	0.221406	-2.17524	0.0054226	0.301561	down	yes	TNS1	protein_coding	chrNC_037329.1:105902077-106118407:-	gi|594043873|ref|XP_006046443.1|	8517	0	PREDICTED: tensin-1 isoform X1 [Bubalus bubalis]	gi|594043884|ref|XM_006046387.1|	9442	0	PREDICTED: Bubalus bubalis tensin 1 (TNS1), transcript variant X7, mRNA	Q9GLM4	3042	0	Tensin-1	SPBC609.02	72.4	6e-12	COG2453	pfam08416	PTB	Phosphotyrosine-binding domain. The phosphotyrosine-binding domain (PTB, also phosphotyrosine-interaction or PI domain) in the protein tensin tends to be found at the C-terminus. Tensin is a multi-domain protein that binds to actin filaments and functions as a focal-adhesion molecule (focal adhesions are regions of plasma membrane through which cells attach to the extracellular matrix). Human ten…	.	GO:0009986|cell surface;GO:0005737|cytoplasm;GO:0005856|cytoskeleton;GO:0005925|focal adhesion;	GO:0003779|actin binding;	K18080	TNS; tensin
gene223	83	42	7	21.2023	1	0	1	67.8586	6.08446	0.000191434	0.0505685	up	yes	EPHA6	protein_coding	chrNC_037328.1:40974249-41996479:+	gi|741913171|ref|XP_010799293.1|	5750	0	PREDICTED: ephrin type-A receptor 6 isoform X1 [Bos taurus]	gi|982975262|ref|XM_015461945.1|	6004	0	PREDICTED: Bos taurus EPH receptor A6 (EPHA6), transcript variant X1, mRNA	Q9UF33	2006	0	Ephrin type-A receptor 6	.	.	.	.	pfam07714	Pkinase_Tyr	Protein tyrosine kinase.	GO:0048013|ephrin receptor signaling pathway;	GO:0005887|integral component of plasma membrane;GO:0005654|nucleoplasm;GO:0005886|plasma membrane;	GO:0005524|ATP binding;GO:0005003|ephrin receptor activity;	K05107	EPHA6, EHK2; Eph receptor A6 [EC:2.7.10.1]
gene22300	1831	931	1281	2260.67	3913	2704	3384	0.443227	-1.17388	0.0301672	0.613726	down	yes	PRMT7	protein_coding	chrNC_037345.1:35680873-35721882:+	gi|942056446|ref|XP_014333950.1|	3821	0	PREDICTED: protein arginine N-methyltransferase 7 isoform X1 [Bos mutus]	gi|942056445|ref|XM_014478464.1|	2692	0	PREDICTED: Bos mutus protein arginine methyltransferase 7 (PRMT7), transcript variant X1, mRNA	A6QQV6	1446	0	Protein arginine N-methyltransferase 7	YBR034c	68.9	2e-11	COG0500	pfam06325	PrmA	Ribosomal protein L11 methyltransferase (PrmA). This family consists of several Ribosomal protein L11 methyltransferase (EC:2.1.1.-) sequences.	GO:0030154|cell differentiation;GO:0043046|DNA methylation involved in gamete generation;GO:0034969|histone arginine methylation;GO:0018216|peptidyl-arginine methylation;GO:0019918|peptidyl-arginine methylation, to symmetrical-dimethyl arginine;GO:0006349|regulation of gene expression by genetic imprinting;GO:0006355|regulation of transcription, DNA-templated;GO:0000387|spliceosomal snRNP assembl…	GO:0005829|cytosol;GO:0005634|nucleus;	GO:0044020|histone methyltransferase activity (H4-R3 specific);GO:0008469|histone-arginine N-methyltransferase activity;GO:0035242|protein-arginine omega-N asymmetric methyltransferase activity;GO:0035241|protein-arginine omega-N monomethyltransferase activity;GO:0035243|protein-arginine omega-N symmetric methyltransferase activity;	K11438	PRMT7; protein arginine N-methyltransferase 7 [EC:2.1.1.-]
gene22306	202	194	154	514.689	333	119	1743	0.221326	-2.17575	0.0455899	0.714447	down	yes	CDH3	protein_coding	chrNC_037345.1:35897873-36015513:+	gi|741958014|ref|XP_010812707.1|	4161	0	PREDICTED: cadherin-3 isoform X3 [Bos taurus]	gi|982951468|ref|XM_010814405.2|	3419	0	PREDICTED: Bos taurus cadherin 3 (CDH3), transcript variant X3, mRNA	P22223	1314	0	Cadherin-3	.	.	.	.	pfam01049	Cadherin_C	Cadherin cytoplasmic region. Cadherins are vital in cell-cell adhesion during tissue differentiation. Cadherins are linked to the cytoskeleton by catenins. Catenins bind to the cytoplasmic tail of the cadherin. Cadherins cluster to form foci of homophilic binding units. A key determinant to the strength of the binding that it is mediated by cadherins is the juxtamembrane region of the cadherin. T…	GO:0034332|adherens junction organization;GO:0060070|canonical Wnt signaling pathway;GO:0007155|cell adhesion;GO:0022405|hair cycle process;GO:0007156|homophilic cell adhesion via plasma membrane adhesion molecules;GO:0031424|keratinization;GO:0051796|negative regulation of catagen;GO:0032912|negative regulation of transforming growth factor beta2 production;GO:0010628|positive regulation of gene…	GO:0005913|cell-cell adherens junction;GO:0005737|cytoplasm;GO:0016021|integral component of membrane;GO:0005886|plasma membrane;	GO:0005509|calcium ion binding;	K06796	CDH3; cadherin 3, type 1, P-cadherin
gene22314	0	0	1	16.3128	1	39	49	0.0114133	-6.45314	0.0029018	0.231335	down	yes	LOC112442298	lncRNA	chrNC_037345.1:36375735-36380158:+	gi|555964763|ref|XP_005894445.1|	334	1e-30	PREDICTED: taste receptor type 2 member 42, partial [Bos mutus]	gi|850489142|gb|CP011899.1|	2335	0	Ovis canadensis canadensis isolate 43U chromosome 14 sequence	.	.	.	.	.	.	.	.	pfam15113	TMEM117	TMEM117 protein family. The function of this family of transmembrane proteins has not, as yet, been determined. Members of this family are as yet uncharacterized. This family of proteins is found in eukaryotes. Proteins in this family are typically between 181 and 504 amino acids in length.	.	.	.	.	.
gene22336	9	53	0	9.5526	0	0	0	112.818	6.81786	0.0279627	0.595989	up	yes	LOC101902852	lncRNA	chrNC_037345.1:37967379-37970564:-	gi|829940576|ref|XP_012597827.1|	213	3e-29	PREDICTED: uncharacterized protein LOC105858937 [Microcebus murinus]	gi|982999486|ref|XR_228485.3|	1970	0	PREDICTED: Bos taurus uncharacterized LOC101902852 (LOC101902852), ncRNA	.	.	.	.	.	.	.	.	pfam03251	Tymo_45kd_70kd	Tymovirus 45/70Kd protein. Tymoviruses are single stranded RNA viruses. This family includes a protein of unknown function that has been named based on its molecular weight. Tymoviruses such as the ononis yellow mosaic tymovirus encode only three proteins. Of these two are overlapping this protein overlaps a larger ORF that is thought to be the polymerase.	.	.	.	.	.
gene22404	37	50	21	22.1799	20	8	4	4.02104	2.00757	0.0283664	0.600203	up	yes	TDRD12	protein_coding	chrNC_037345.1:43201551-43264449:+	gi|982953048|ref|XP_015313575.1|	6643	0	PREDICTED: putative ATP-dependent RNA helicase TDRD12 [Bos taurus]	gi|982999542|ref|XM_015467409.1|	6146	0	PREDICTED: Bos taurus tudor domain containing 12 (TDRD12), mRNA	Q587J7	1868	0	Putative ATP-dependent RNA helicase TDRD12	.	.	.	.	pfam00567	TUDOR	Tudor domain.	GO:0030154|cell differentiation;GO:0043046|DNA methylation involved in gamete generation;GO:0009566|fertilization;GO:0031047|gene silencing by RNA;GO:0007140|male meiosis;GO:0007275|multicellular organismal development;GO:0034587|piRNA metabolic process;GO:0007283|spermatogenesis;	.	GO:0005524|ATP binding;GO:0004386|helicase activity;GO:0003676|nucleic acid binding;	K18409	TDRD12; ATP-dependent RNA helicase TDRD12 [EC:3.6.4.13]
gene22421	200	93	116	265.104	991	286	176	0.355366	-1.49262	0.0383839	0.674619	down	yes	KCTD15	protein_coding	chrNC_037345.1:44204445-44220452:+	gi|115497470|ref|NP_001069036.1|	1403	1e-177	BTB/POZ domain-containing protein KCTD15 [Bos taurus]	gi|982952626|ref|XM_005218939.3|	4126	0	PREDICTED: Bos taurus potassium channel tetramerization domain containing 15 (KCTD15), transcript variant X3, mRNA	Q0VD00	545	3e-179	BTB/POZ domain-containing protein KCTD15	.	.	.	.	pfam02214	BTB_2	BTB/POZ domain. In voltage-gated K+ channels this domain is responsible for subfamily-specific assembly of alpha-subunits into functional tetrameric channels. In KCTD1 this domain functions as a transcriptional repressor. It also mediates homomultimerization of KCTD1 and interaction of KCTD1 with the transcription factor AP-2-alpha.	GO:0007275|multicellular organismal development;GO:0051260|protein homooligomerization;	.	GO:0042802|identical protein binding;	.	.
gene22459	29	144	22	33.6284	8	10	0	12.7083	3.6677	0.0063111	0.328465	up	yes	FXYD5	protein_coding	chrNC_037345.1:45878148-45890081:+	gi|300796835|ref|NP_001178992.1|	898	2e-118	FXYD domain-containing ion transport regulator 5 precursor [Bos taurus]	gi|742161183|ref|XM_010848986.1|	1020	0	PREDICTED: Bison bison bison FXYD domain containing ion transport regulator 5 (FXYD5), transcript variant X3, mRNA	Q96DB9	132	3e-35	FXYD domain-containing ion transport regulator 5	.	.	.	.	pfam02038	ATP1G1_PLM_MAT8	ATP1G1/PLM/MAT8 family.	GO:0030033|microvillus assembly;GO:0046588|negative regulation of calcium-dependent cell-cell adhesion;GO:2000649|regulation of sodium ion transmembrane transporter activity;	GO:0016021|integral component of membrane;GO:0005887|integral component of plasma membrane;	GO:0003779|actin binding;GO:0045296|cadherin binding;GO:0005216|ion channel activity;GO:0017080|sodium channel regulator activity;	K13362	FXYD5, DYSAD; FXYD domain-containing ion transport regulator 5
[truncated: 799 more rows]
